# Supplementary material for: Comprehensive Analysis of the Transcriptome-wide m6A Methylome in Lung Adenocarcinoma by MeRIP Sequencing
Source: Front Oncol. 2022 Jul 11;12:791332. doi: 10.3389/fonc.2022.791332 (PMC9315447; doi:10.3389/fonc.2022.791332)
Supplement: Supplementary file 2 [file Table_1.xlsx]

## Sheet: Clinical characteristics
Clinical characteristics of patients
	Age	Gender	Smoker	TNM category	Histologic grade
sample1	84	Female	No	T1aN0M0	High
sample2	66	Female	No	T1N0M0	High
sample3	43	Male	Yes	T4NxM1a	Low

## Sheet: Table 1
Table 1 Top 20 differently methylated m6A peaks in Tumor vs Normal.
Gene ID	Gene name	Chromosome	Peak start	Peak end	Log2 FC	Peak region	P value
ENSG00000164107	HAND2	chr4	173528770	173528979	-10.8	CDS	6.30957e-49
ENSG00000259721	AC090877.2	chr15	32718078	32718318	10.3	exon	1.58489e-37
ENSG00000214353	VAC14-AS1	chr16	70772801	70773131	9.85	exon	0.00436516
ENSG00000188385	JAKMIP3	chr10	132182472	132182922	9.5	3’UTR	0.00549541
ENSG00000128694	OSGEPL1	chr2	189755305	189755545	-9.34	CDS	1.62181e-08
ENSG00000231574	LINC02015	chr3	177898896	177899224	9.08	exon	0.00549541
ENSG00000164778	EN2	chr7	155458128	155458456	8.97	5’UTR	1.99526e-12
ENSG00000136002	ARHGEF4	chr2	130916358	130916809	8.67	CDS	0.00977237
ENSG00000137571	SLCO5A1	chr8	69672400	69673269	8.62	3’UTR	0.00758578
ENSG00000169258	GPRIN1	chr5	176596219	176596548	8.43	3’UTR	5.62341e-05
ENSG00000147119	CHST7	chrX	46598169	46598408	-8.39	3’UTR	0.000616595
ENSG00000155657	TTN	chr2	178535385	178535626	-8.39	CDS	1.94984e-06
ENSG00000204776	IGKV1OR-3	chr9	65771144	65771434	8.39	exon	0.00891251
ENSG00000122728	TAF1L	chr9	32635100	32635400	8.38	exon	0.0120226
ENSG00000127530	OR7C1	chr19	14799720	14800141	8.14	exon	0.0104713
ENSG00000215146	BX322639.1	chr10	42336527	42336527	8.04	exon	2.39883e-05
ENSG00000179532	DNHD1	chr11	6546403	6546614	7.97	CDS	0.00109648
ENSG00000232803	SLCO4A1-AS1	chr20	62664926	62665280	7.97	exon	2.95121e-10
ENSG00000267056	AC005336.1	chr19	15911291	15911824	7.84	exon	0.0107152
ENSG00000180340	FZD2	chr17	44557755	44558173	-7.77	CDS	1e-12

## Sheet: Table 2
Table 2 Top 20 differently genes in m6A-seq&RNA-seq (Tumor/Normal).
Gene ID	Gene name	Chromosome	Peak start	Peak end	Regulation	Peak region	P value
ENSG00000164778	EN2	chr7	155458128	155458456	Hyper-up	5’UTR	2e-12
ENSG00000137571	SLCO5A1	chr8	69672400	69673269	Hyper-up	3’UTR	0.00758578
ENSG00000169258	GPRIN1	chr5	176596219	176596548	Hyper-up	3’UTR	5.62e-05
ENSG00000232803	SLCO4A1-AS1	chr20	62664926	62665280	Hyper-up	exon	2.95e-10
ENSG00000086696	HSD17B2	chr16	82098204	82098534	Hyper-up	3’UTR	0.0223872
ENSG00000205334	LINC01460	chr2	27707542	27708020	Hyper-up	exon	0.018197
ENSG00000155886	SLC24A2	chr9	19515834	19516134	Hyper-up	3’UTR	0.0295121
ENSG00000143297	FCRL5	chr1	157514696	157514967	Hyper-up	3’UTR	0.030903
ENSG00000259674	AC092868.1	chr15	59407708	59408154	Hyper-up	exon	0.0251189
ENSG00000227640	SOX21-AS1	chr13	94712864	94713313	Hyper-up	exon	0.0380189
ENSG00000147119	CHST7	chrX	46598169	46598408	Hypo-down	3’UTR	0.000616595
ENSG00000155657	TTN	chr2	178535385	178535626	Hypo-down	CDS	1.95e-06
ENSG00000205038	PKHD1L1	chr8	109445040	109445431	Hypo-down	CDS	0.0194984
ENSG00000243910	TUBA4B	chr2	219271798	219272128	Hypo-down	3’UTR	0.0213796
ENSG00000161649	CD300LG	chr17	43862405	43862704	Hypo-down	3’UTR	0.0295121
ENSG00000228401	HSPC324	chr9	136648755	136649020	Hypo-down	exon	0.000977237
ENSG00000177464	GPR4	chr19	45590631	45591111	Hypo-down	CDS	5.25e-06
ENSG00000111834	RSPH4A	chr6	116627847	116628087	Hypo-down	CDS	2.88e-08
ENSG00000206384	COL6A6	chr3	130661905	130662146	Hypo-down	CDS	1.45e-05
ENSG00000185985	SLITRK2	chrX	145822103	145822601	Hypo-down	5’UTR	0.0371535

## Sheet: Table 3
Table 3 Top 20 differently genes in m6A-seq&RNA-seq&TCGA (Tumor/Normal).
Gene ID	Gene name	Chromosome	Peak start	Peak end	Log2 FC	Peak region	Regulation	P value
ENSG00000164778	EN2	chr7	155458128	155458456	8.97	5’UTR	Hyper-up	1.99526e-12
ENSG00000137571	SLCO5A1	chr8	69672400	69673269	8.62	3’UTR	Hyper-up	0.00758578
ENSG00000169258	GPRIN1	chr5	176596219	176596548	8.43	3’UTR	Hyper-up	5.62341e-05
ENSG00000155657	TTN	chr2	178535385	178535626	-8.39	CDS	Hypo-down	1.94984e-06
ENSG00000232803	SLCO4A1-AS1	chr20	62664926	62665280	7.97	exon	Hyper-up	2.95121e-10
ENSG00000086696	HSD17B2	chr16	82098204	82098534	7.44	3’UTR	Hyper-up	0.0223872
ENSG00000205038	PKHD1L1	chr8	109445040	109445431	-7.23	CDS	Hypo-down	0.0194984
ENSG00000243910	TUBA4B	chr2	219271798	219272128	-7.11	3’UTR	Hypo-down	0.0213796
ENSG00000205334	LINC01460	chr2	27707542	27708020	7.09	exon	Hyper-up	0.018197
ENSG00000161649	CD300LG	chr17	43862405	43862704	-7.06	3’UTR	Hypo-down	0.0295121
ENSG00000155886	SLC24A2	chr9	19515834	19516134	7.03	3’UTR	Hyper-up	0.0295121
ENSG00000177464	GPR4	chr19	45590631	45591111	-7.03	CDS	Hypo-down	5.24807e-06
ENSG00000143297	FCRL5	chr1	157514696	157514967	6.98	3’UTR	Hyper-up	0.030903
ENSG00000111834	RSPH4A	chr6	116627847	116628087	-6.97	CDS	Hypo-down	2.88403e-08
ENSG00000206384	COL6A6	chr3	130661905	130662146	-6.95	CDS	Hypo-down	1.44544e-05
ENSG00000259674	AC092868.1	chr15	59407708	59408154	6.87	exon	Hyper-up	0.0251189
ENSG00000185985	SLITRK2	chrX	145822103	145822601	-6.69	5’UTR	Hypo-down	0.0371535
ENSG00000227640	SOX21-AS1	chr13	94712864	94713313	6.66	exon	Hyper-up	0.0380189
ENSG00000101222	SPEF1	chr20	3777799	3778552	-6.63	exon	Hypo-down	1.99526e-11
ENSG00000272068	AL365181.2	chr1	156637991	156638409	6.62	exon	Hyper-up	0.0295121

## Sheet: RNA-seq diff.
ensembl_gene_id	log2FC	Pvalue	external_gene_name
ENSG00000000460	1.14669	0.043723	C1orf112
ENSG00000000938	-1.29367	0.028707	FGR
ENSG00000000971	-1.16263	0.032479	CFH
ENSG00000002016	1.17483	0.049894	RAD52
ENSG00000002587	1.37535	0.037956	HS3ST1
ENSG00000002726	3.3699	0.000567	AOC1
ENSG00000003147	1.37277	0.011297	ICA1
ENSG00000003249	2.8958	4.76e-06	DBNDD1
ENSG00000004487	1.08462	0.022803	KDM1A
ENSG00000004776	-2.63499	0.000569	HSPB6
ENSG00000004838	-2.97735	0.000427	ZMYND10
ENSG00000004846	-3.50189	0.018207	ABCB5
ENSG00000005001	1.47325	0.027972	PRSS22
ENSG00000005102	-1.90383	0.01015	MEOX1
ENSG00000005421	2.05839	0.028681	PON1
ENSG00000005844	-1.30341	0.025758	ITGAL
ENSG00000006007	1.27034	0.028504	GDE1
ENSG00000006047	2.36725	0.011667	YBX2
ENSG00000006118	2.27776	0.006081	TMEM132A
ENSG00000006432	1.49628	0.003337	MAP3K9
ENSG00000006453	2.01228	5.15e-05	BAIAP2L1
ENSG00000006555	1.17316	0.043225	TTC22
ENSG00000006704	1.26693	0.021599	GTF2IRD1
ENSG00000007038	-1.61949	0.031111	PRSS21
ENSG00000007129	-1.7832	0.004443	CEACAM21
ENSG00000007171	-1.71696	0.015683	NOS2
ENSG00000007174	-2.38145	0.010529	DNAH9
ENSG00000007237	-1.04712	0.033202	GAS7
ENSG00000007264	-1.39413	0.014425	MATK
ENSG00000007306	3.69441	0.004875	CEACAM7
ENSG00000007402	-1.98849	0.002059	CACNA2D2
ENSG00000007908	-2.60421	0.004148	SELE
ENSG00000007952	2.8125	0.018641	NOX1
ENSG00000007968	2.78199	0.000896	E2F2
ENSG00000008130	1.16804	0.027014	NADK
ENSG00000008226	-2.38707	0.004566	DLEC1
ENSG00000008300	2.27079	0.001608	CELSR3
ENSG00000008323	1.52125	0.025514	PLEKHG6
ENSG00000008394	3.25203	7.76e-07	MGST1
ENSG00000009765	4.03065	0.016578	IYD
ENSG00000010292	1.08786	0.046651	NCAPD2
ENSG00000010319	-1.81957	0.002022	SEMA3G
ENSG00000010379	-2.69924	0.006087	SLC6A13
ENSG00000010438	5.88943	0.000175	PRSS3
ENSG00000010626	-1.4792	0.035736	LRRC23
ENSG00000010671	-1.10582	0.035634	BTK
ENSG00000011028	-1.01329	0.037851	MRC2
ENSG00000011201	-1.55196	0.016631	ANOS1
ENSG00000011347	3.16826	0.000259	SYT7
ENSG00000011426	3.19797	1.88e-06	ANLN
ENSG00000011465	-1.86614	0.001372	DCN
ENSG00000011600	-1.3375	0.044717	TYROBP
ENSG00000011638	1.1466	0.043787	TMEM159
ENSG00000012048	1.73813	0.003902	BRCA1
ENSG00000012171	-1.68767	0.00277	SEMA3B
ENSG00000013297	-1.84285	0.003041	CLDN11
ENSG00000013306	1.25406	0.022189	SLC25A39
ENSG00000013810	1.37646	0.026059	TACC3
ENSG00000014216	1.12525	0.025499	CAPN1
ENSG00000014914	1.77316	0.001878	MTMR11
ENSG00000017483	-1.68951	0.003148	SLC38A5
ENSG00000018280	-1.75867	0.001078	SLC11A1
ENSG00000018625	-2.63978	9.48e-05	ATP1A2
ENSG00000018869	-1.64514	0.043346	ZNF582
ENSG00000019102	-1.3943	0.02725	VSIG2
ENSG00000019169	-3.08764	3.4e-08	MARCO
ENSG00000019186	6.51771	0.000329	CYP24A1
ENSG00000019485	-1.26461	0.030078	PRDM11
ENSG00000019991	-2.0724	0.000729	HGF
ENSG00000020181	-1.28249	0.014231	ADGRA2
ENSG00000021852	-2.575	0.002501	C8B
ENSG00000022267	-3.48437	7.59e-12	FHL1
ENSG00000023697	1.54808	0.00853	DERA
ENSG00000023734	1.30049	0.028743	STRAP
ENSG00000023909	1.77734	0.036422	GCLM
ENSG00000024422	-1.49289	0.003085	EHD2
ENSG00000024526	2.88057	0.000155	DEPDC1
ENSG00000025423	-2.02674	0.009405	HSD17B6
ENSG00000026025	-1.33057	0.016618	VIM
ENSG00000026652	-1.42607	0.018655	AGPAT4
ENSG00000028310	1.35403	0.017967	BRD9
ENSG00000029153	2.3595	0.000584	ARNTL2
ENSG00000029559	6.7275	6.88e-05	IBSP
ENSG00000029993	2.8555	2.78e-05	HMGB3
ENSG00000031081	-1.44125	0.007053	ARHGAP31
ENSG00000032444	-1.26388	0.025861	PNPLA6
ENSG00000034053	2.04337	0.01048	APBA2
ENSG00000034239	-2.90982	0.001939	EFCAB1
ENSG00000034971	-4.3151	9.78e-05	MYOC
ENSG00000035499	2.79399	0.000391	DEPDC1B
ENSG00000035664	-2.03526	3.94e-05	DAPK2
ENSG00000036473	-5.41547	0.026307	OTC
ENSG00000036672	-1.38434	0.039263	USP2
ENSG00000037280	-1.7414	0.001398	FLT4
ENSG00000037474	1.54367	0.017586	NSUN2
ENSG00000037897	1.95023	0.002367	METTL1
ENSG00000038295	-2.10946	0.009272	TLL1
ENSG00000038945	-1.94986	0.000333	MSR1
ENSG00000039068	2.0293	0.000164	CDH1
ENSG00000039523	-1.07068	0.031442	RIPOR1
ENSG00000039537	-3.61972	2.37e-05	C6
ENSG00000040275	1.39107	0.021101	SPDL1
ENSG00000041353	1.6279	0.016529	RAB27B
ENSG00000041982	1.78327	0.012589	TNC
ENSG00000042980	2.10174	0.001228	ADAM28
ENSG00000043039	3.62328	0.000265	BARX2
ENSG00000043591	-2.45384	0.002982	ADRB1
ENSG00000046604	1.4028	0.029378	DSG2
ENSG00000046653	-3.29406	4.15e-09	GPM6B
ENSG00000046889	-2.50273	0.000332	PREX2
ENSG00000047365	-1.0934	0.046134	ARAP2
ENSG00000047457	2.39952	0.002145	CP
ENSG00000047617	-2.49829	0.002116	ANO2
ENSG00000047634	-1.3081	0.029152	SCML1
ENSG00000047648	-2.7245	7.91e-06	ARHGAP6
ENSG00000048540	1.68809	0.015049	LMO3
ENSG00000049249	3.35562	9.05e-05	TNFRSF9
ENSG00000049283	3.56846	9.67e-06	EPN3
ENSG00000049656	1.85846	0.005708	CLPTM1L
ENSG00000049759	-1.3244	0.011474	NEDD4L
ENSG00000049768	2.06454	0.01173	FOXP3
ENSG00000050165	-1.62814	0.003304	DKK3
ENSG00000050344	1.04321	0.040501	NFE2L3
ENSG00000050555	-2.54519	0.00016	LAMC3
ENSG00000050628	-1.82378	0.030154	PTGER3
ENSG00000051180	2.45533	0.002847	RAD51
ENSG00000051341	2.81972	0.000393	POLQ
ENSG00000052126	1.87558	0.00681	PLEKHA5
ENSG00000053438	-2.71169	0.016099	NNAT
ENSG00000053747	-1.52639	0.036944	LAMA3
ENSG00000054179	2.30601	0.024701	ENTPD2
ENSG00000054356	4.93752	0.001139	PTPRN
ENSG00000054803	-3.44946	0.018564	CBLN4
ENSG00000055732	-1.95297	0.004241	MCOLN3
ENSG00000055813	-3.80209	0.009635	CCDC85A
ENSG00000056998	1.85972	0.015356	GYG2
ENSG00000057019	2.13482	0.005232	DCBLD2
ENSG00000057149	4.91974	0.00302	SERPINB3
ENSG00000057704	-1.86718	0.005674	TMCC3
ENSG00000059573	1.23073	0.016946	ALDH18A1
ENSG00000059758	-1.63587	0.010085	CDK17
ENSG00000059804	-1.62804	0.024023	SLC2A3
ENSG00000060140	2.36863	0.000143	STYK1
ENSG00000060718	7.81603	5.54e-06	COL11A1
ENSG00000062038	2.93576	0.00018	CDH3
ENSG00000062524	1.76477	0.045984	LTK
ENSG00000063127	-1.5037	0.015017	SLC6A16
ENSG00000064042	-1.40285	0.014586	LIMCH1
ENSG00000064102	1.45068	0.018436	INTS13
ENSG00000064195	2.63022	0.002542	DLX3
ENSG00000064201	-1.38573	0.028219	TSPAN32
ENSG00000064205	-2.28861	6.01e-05	WISP2
ENSG00000064218	3.6048	0.0259	DMRT3
ENSG00000064309	-1.27337	0.047569	CDON
ENSG00000064692	-1.52565	0.008839	SNCAIP
ENSG00000064763	-1.68639	0.002534	FAR2
ENSG00000064787	3.98073	2.97e-05	BCAS1
ENSG00000064989	-1.97433	0.005139	CALCRL
ENSG00000064999	-1.43337	0.020034	ANKS1A
ENSG00000065054	-1.51217	0.004277	SLC9A3R2
ENSG00000065154	1.92671	0.011189	OAT
ENSG00000065325	-4.23175	0.003445	GLP2R
ENSG00000065328	2.76829	0.000835	MCM10
ENSG00000065361	1.19866	0.016243	ERBB3
ENSG00000065457	1.25337	0.02019	ADAT1
ENSG00000065618	4.55598	8.14e-07	COL17A1
ENSG00000065675	-1.44581	0.02099	PRKCQ
ENSG00000065833	1.33524	0.039587	ME1
ENSG00000065923	1.17694	0.042004	SLC9A7
ENSG00000066056	-1.8965	0.001114	TIE1
ENSG00000066248	2.96239	0.001179	NGEF
ENSG00000066279	2.36516	0.001471	ASPM
ENSG00000066336	-1.12019	0.038796	SPI1
ENSG00000066405	-2.81867	1.25e-05	CLDN18
ENSG00000066468	-1.46431	0.018543	FGFR2
ENSG00000066735	-2.4118	0.000115	KIF26A
ENSG00000066813	-5.06707	0.006229	ACSM2B
ENSG00000066855	1.09342	0.041956	MTFR1
ENSG00000067057	1.56831	0.004085	PFKP
ENSG00000067082	-1.88981	0.000496	KLF6
ENSG00000067113	-1.11013	0.025041	PLPP1
ENSG00000067177	2.03693	0.002431	PHKA1
ENSG00000067191	1.45508	0.043785	CACNB1
ENSG00000067225	1.57022	0.020349	PKM
ENSG00000067798	-1.32631	0.040584	NAV3
ENSG00000067840	-2.72949	2.32e-05	PDZD4
ENSG00000068001	-1.1289	0.044125	HYAL2
ENSG00000068097	1.22938	0.020514	HEATR6
ENSG00000068489	1.97419	0.008048	PRR11
ENSG00000068615	-2.16918	0.00069	REEP1
ENSG00000068831	-1.42164	0.006518	RASGRP2
ENSG00000068976	-1.91787	0.008321	PYGM
ENSG00000069122	-1.34536	0.016552	ADGRF5
ENSG00000069424	-0.99696	0.046254	KCNAB2
ENSG00000069431	-1.65724	0.010094	ABCC9
ENSG00000069482	3.3554	0.024321	GAL
ENSG00000069535	-2.53856	5.22e-07	MAOB
ENSG00000069702	-2.63976	2.89e-07	TGFBR3
ENSG00000070087	1.20957	0.02975	PFN2
ENSG00000070193	-3.29533	0.002144	FGF10
ENSG00000070404	-1.53893	0.009873	FSTL3
ENSG00000070526	2.04561	0.002343	ST6GALNAC1
ENSG00000070601	-2.77788	0.025815	FRMPD1
ENSG00000070614	-1.50958	0.005813	NDST1
ENSG00000070756	1.30861	0.010177	PABPC1
ENSG00000070778	-1.62736	0.00909	PTPN21
ENSG00000070808	-1.67427	0.043742	CAMK2A
ENSG00000071246	-1.62578	0.011251	VASH1
ENSG00000071282	-2.29338	5.03e-05	LMCD1
ENSG00000071539	2.04394	0.009293	TRIP13
ENSG00000071967	-2.23343	0.001023	CYBRD1
ENSG00000071991	-3.0807	0.002528	CDH19
ENSG00000072071	-1.04811	0.036722	ADGRL1
ENSG00000072163	-2.62509	9.39e-08	LIMS2
ENSG00000072571	2.94223	5.57e-06	HMMR
ENSG00000072657	-2.76867	0.00352	TRHDE
ENSG00000072858	1.7567	0.013478	SIDT1
ENSG00000072864	1.46278	0.005111	NDE1
ENSG00000073111	1.86234	0.000488	MCM2
ENSG00000073150	2.03852	0.006193	PANX2
ENSG00000073350	1.11982	0.046393	LLGL2
ENSG00000073578	1.43465	0.018944	SDHA
ENSG00000073712	-1.45812	0.005709	FERMT2
ENSG00000073754	-4.44546	1.79e-05	CD5L
ENSG00000073756	-2.66235	3.12e-05	PTGS2
ENSG00000073861	-1.33654	0.049027	TBX21
ENSG00000073910	-1.38971	0.009464	FRY
ENSG00000073969	1.07255	0.04688	NSF
ENSG00000074660	-1.40396	0.008971	SCARF1
ENSG00000074706	1.36584	0.028871	IPCEF1
ENSG00000074800	2.01144	0.000507	ENO1
ENSG00000075218	2.8964	2.15e-05	GTSE1
ENSG00000075340	-1.18094	0.047868	ADD2
ENSG00000075702	2.31181	0.003229	WDR62
ENSG00000076067	-1.01757	0.033097	RBMS2
ENSG00000076344	-1.14234	0.042738	RGS11
ENSG00000076382	2.10268	0.000276	SPAG5
ENSG00000076554	1.113	0.030996	TPD52
ENSG00000076555	-1.8703	0.00039	ACACB
ENSG00000076604	1.22534	0.014496	TRAF4
ENSG00000076641	-1.41741	0.011931	PAG1
ENSG00000076706	-1.61838	0.005134	MCAM
ENSG00000076864	2.0081	0.007216	RAP1GAP
ENSG00000077152	3.20586	1.59e-06	UBE2T
ENSG00000077327	-2.62745	0.008433	SPAG6
ENSG00000077522	-3.13734	2.5e-07	ACTN2
ENSG00000077616	-2.0083	0.008838	NAALAD2
ENSG00000077942	-2.15197	2.47e-05	FBLN1
ENSG00000077943	-2.13455	0.000226	ITGA8
ENSG00000078081	-1.45995	0.026545	LAMP3
ENSG00000078098	1.25912	0.030044	FAP
ENSG00000078114	-1.16491	0.024782	NEBL
ENSG00000078549	-3.85216	8.06e-07	ADCYAP1R1
ENSG00000078579	3.45916	0.017969	FGF20
ENSG00000078596	-2.35459	2.82e-05	ITM2A
ENSG00000079102	-1.71919	0.004092	RUNX1T1
ENSG00000079156	-1.46246	0.02783	OSBPL6
ENSG00000079257	-1.31556	0.03304	LXN
ENSG00000079308	-1.6661	0.001706	TNS1
ENSG00000079337	-1.85436	0.004047	RAPGEF3
ENSG00000079385	1.9916	0.000129	CEACAM1
ENSG00000079462	1.8867	0.006929	PAFAH1B3
ENSG00000079819	-1.39617	0.037757	EPB41L2
ENSG00000080007	-2.33507	0.016203	DDX43
ENSG00000080031	5.47006	1.95e-09	PTPRH
ENSG00000080298	-1.4238	0.013865	RFX3
ENSG00000080572	-2.3945	0.049747	PIH1D3
ENSG00000080573	-1.43416	0.021206	COL5A3
ENSG00000080618	-2.08013	0.011688	CPB2
ENSG00000080986	2.48396	4.64e-05	NDC80
ENSG00000081041	-2.34976	0.000363	CXCL2
ENSG00000081189	-1.20433	0.032189	MEF2C
ENSG00000081248	-4.03397	0.002522	CACNA1S
ENSG00000081479	-1.53625	0.043488	LRP2
ENSG00000081760	1.37781	0.013329	AACS
ENSG00000081803	1.08477	0.033532	CADPS2
ENSG00000082196	1.37127	0.019933	C1QTNF3
ENSG00000082397	-1.27355	0.020558	EPB41L3
ENSG00000083307	1.47685	0.012936	GRHL2
ENSG00000083857	1.80183	0.025862	FAT1
ENSG00000084110	2.02039	0.01397	HAL
ENSG00000084733	1.21789	0.026988	RAB10
ENSG00000084734	3.3386	0.000245	GCKR
ENSG00000085514	-1.3896	0.011545	PILRA
ENSG00000085552	2.34735	0.000146	IGSF9
ENSG00000085563	-2.78518	0.000495	ABCB1
ENSG00000085644	1.18028	0.028478	ZNF213
ENSG00000085741	-2.81359	7e-05	WNT11
ENSG00000085831	1.66327	0.014786	TTC39A
ENSG00000085840	2.08949	0.005981	ORC1
ENSG00000085999	3.08786	0.000366	RAD54L
ENSG00000086015	1.16186	0.028231	MAST2
ENSG00000086159	3.70742	0.000464	AQP6
ENSG00000086232	1.21538	0.011456	EIF2AK1
ENSG00000086548	3.10073	7.79e-09	CEACAM6
ENSG00000086696	1.89641	0.036124	HSD17B2
ENSG00000087074	-1.69877	0.004355	PPP1R15A
ENSG00000087085	1.83521	0.003839	ACHE
ENSG00000087128	5.47347	3.23e-09	TMPRSS11E
ENSG00000087299	1.30374	0.035439	L2HGDH
ENSG00000087494	2.10475	0.033551	PTHLH
ENSG00000087495	2.13573	0.035656	PHACTR3
ENSG00000087510	1.14383	0.04798	TFAP2C
ENSG00000087586	2.77014	4.18e-06	AURKA
ENSG00000087589	-1.93493	0.007636	CASS4
ENSG00000087884	-1.71329	0.002528	AAMDC
ENSG00000087903	-2.24065	0.001837	RFX2
ENSG00000087995	1.35485	0.00883	METTL2A
ENSG00000088320	-3.16808	4.36e-07	REM1
ENSG00000088325	2.87555	4.8e-07	TPX2
ENSG00000088340	2.39755	0.000278	FER1L4
ENSG00000088386	5.10218	3.01e-06	SLC15A1
ENSG00000088538	1.79168	0.036964	DOCK3
ENSG00000088682	1.0976	0.03906	COQ9
ENSG00000088756	-1.53597	0.031028	ARHGAP28
ENSG00000088827	-1.38039	0.015221	SIGLEC1
ENSG00000088836	3.23259	0.000183	SLC4A11
ENSG00000088992	4.22889	8.25e-06	TESC
ENSG00000089225	-2.05729	0.000104	TBX5
ENSG00000089250	-2.9577	0.011256	NOS1
ENSG00000089685	3.38956	9.04e-06	BIRC5
ENSG00000089723	1.43649	0.037607	OTUB2
ENSG00000089876	1.09503	0.026028	DHX32
ENSG00000090006	-2.43123	4.36e-06	LTBP4
ENSG00000090263	1.00269	0.046651	MRPS33
ENSG00000090776	-1.11337	0.024454	EFNB1
ENSG00000090861	1.03582	0.034015	AARS
ENSG00000090889	2.6222	0.001401	KIF4A
ENSG00000091073	1.66935	0.001753	DTX2
ENSG00000091106	-1.86611	0.0021	NLRC4
ENSG00000091128	-2.75107	0.013053	LAMB4
ENSG00000091428	-2.0705	0.000822	RAPGEF4
ENSG00000091490	1.51537	0.002138	SEL1L3
ENSG00000091651	2.17857	0.000128	ORC6
ENSG00000091844	3.77458	2.3e-05	RGS17
ENSG00000091879	-3.21039	0.000288	ANGPT2
ENSG00000091972	-1.52091	0.022649	CD200
ENSG00000091986	-1.17706	0.046806	CCDC80
ENSG00000092009	-4.65529	0.000818	CMA1
ENSG00000092051	-2.55725	0.001466	JPH4
ENSG00000092295	-1.44855	0.040183	TGM1
ENSG00000092421	-2.48216	5.51e-05	SEMA6A
ENSG00000092607	2.49187	0.020423	TBX15
ENSG00000092871	1.09162	0.035499	RFFL
ENSG00000092964	-1.27068	0.020833	DPYSL2
ENSG00000092969	-1.61164	0.026767	TGFB2
ENSG00000093009	2.13848	0.001654	CDC45
ENSG00000094804	2.75251	3.56e-06	CDC6
ENSG00000094963	-2.98193	0.00061	FMO2
ENSG00000095370	-1.99448	0.000202	SH2D3C
ENSG00000095596	3.43074	0.00268	CYP26A1
ENSG00000095713	-2.35214	0.001338	CRTAC1
ENSG00000095794	-1.44764	0.030254	CREM
ENSG00000096006	-2.94967	0.015473	CRISP3
ENSG00000096063	1.62707	0.000949	SRPK1
ENSG00000096088	-2.2979	0.003668	PGC
ENSG00000096696	2.18598	0.001797	DSP
ENSG00000097096	-1.54686	0.009128	SYDE2
ENSG00000099250	-1.12597	0.03426	NRP1
ENSG00000099256	1.21791	0.032405	PRTFDC1
ENSG00000099260	-2.60989	1.09e-06	PALMD
ENSG00000099617	3.58572	0.0413	EFNA2
ENSG00000099810	-1.27505	0.025717	MTAP
ENSG00000099834	4.31401	0.003871	CDHR5
ENSG00000099860	-2.24799	0.002534	GADD45B
ENSG00000099864	-1.76747	0.004504	PALM
ENSG00000099953	6.64966	3.54e-19	MMP11
ENSG00000099957	-3.14399	0.001305	P2RX6
ENSG00000100003	1.37979	0.018802	SEC14L2
ENSG00000100024	-2.6762	0.004217	UPB1
ENSG00000100034	-1.63626	0.001614	PPM1F
ENSG00000100060	-1.35013	0.008339	MFNG
ENSG00000100116	1.30278	0.033366	GCAT
ENSG00000100162	1.90009	0.010876	CENPM
ENSG00000100181	-1.81307	0.024886	TPTEP1
ENSG00000100196	1.55643	0.005544	KDELR3
ENSG00000100197	2.86243	0.000901	CYP2D6
ENSG00000100218	-2.40076	0.023669	RSPH14
ENSG00000100234	-1.56609	0.005381	TIMP3
ENSG00000100253	5.9713	5.91e-06	MIOX
ENSG00000100276	-1.77222	0.04709	RASL10A
ENSG00000100285	2.35707	0.016382	NEFH
ENSG00000100290	2.04374	0.001172	BIK
ENSG00000100297	1.66278	0.021081	MCM5
ENSG00000100304	1.17825	0.035996	TTLL12
ENSG00000100307	-1.55983	0.00793	CBX7
ENSG00000100311	-1.95351	0.001031	PDGFB
ENSG00000100312	-2.64015	0.008923	ACR
ENSG00000100325	1.69012	0.008175	ASCC2
ENSG00000100350	1.47869	0.032116	FOXRED2
ENSG00000100418	1.37183	0.00654	DESI1
ENSG00000100439	1.81249	0.005111	ABHD4
ENSG00000100448	-2.61665	1.66e-05	CTSG
ENSG00000100450	-1.60939	0.047002	GZMH
ENSG00000100473	1.74534	0.041437	COCH
ENSG00000100479	2.73458	2.54e-05	POLE2
ENSG00000100490	-1.23882	0.037307	CDKL1
ENSG00000100522	1.20626	0.046408	GNPNAT1
ENSG00000100526	2.7554	2.65e-06	CDKN3
ENSG00000100557	5.78883	0.011488	CCDC198
ENSG00000100558	3.04846	4.28e-07	PLEK2
ENSG00000100577	1.47696	0.016681	GSTZ1
ENSG00000100600	1.11842	0.044299	LGMN
ENSG00000100604	-3.3812	0.032506	CHGA
ENSG00000100665	6.01443	9.87e-07	SERPINA4
ENSG00000100678	-2.57909	0.04288	SLC8A3
ENSG00000100985	3.11707	8.1e-05	MMP9
ENSG00000100994	1.93286	0.004294	PYGB
ENSG00000101003	3.25928	1.41e-05	GINS1
ENSG00000101049	2.95496	0.001072	SGK2
ENSG00000101057	3.29232	1.25e-05	MYBL2
ENSG00000101096	-1.81534	0.014146	NFATC2
ENSG00000101104	1.42112	0.011654	PABPC1L
ENSG00000101115	2.53972	0.000408	SALL4
ENSG00000101134	2.37705	0.002281	DOK5
ENSG00000101158	1.06972	0.037431	NELFCD
ENSG00000101162	-2.60348	0.049882	TUBB1
ENSG00000101198	3.29394	0.016274	NKAIN4
ENSG00000101204	-5.5044	0.011406	CHRNA4
ENSG00000101210	6.6892	4.26e-18	EEF1A2
ENSG00000101213	1.99746	0.001346	PTK6
ENSG00000101222	-2.07385	0.020656	SPEF1
ENSG00000101265	-1.83469	0.000324	RASSF2
ENSG00000101276	1.67601	0.009077	SLC52A3
ENSG00000101280	-4.40508	8.6e-08	ANGPT4
ENSG00000101282	-3.00007	0.000352	RSPO4
ENSG00000101307	-2.39427	0.001551	SIRPB1
ENSG00000101311	1.99999	0.003129	FERMT1
ENSG00000101331	-2.75356	1.08e-05	CCM2L
ENSG00000101333	-2.31825	6.65e-05	PLCB4
ENSG00000101335	-2.25397	0.000142	MYL9
ENSG00000101347	-1.65306	0.001146	SAMHD1
ENSG00000101441	6.77914	0.00011	CST4
ENSG00000101445	-1.88223	0.003445	PPP1R16B
ENSG00000101447	2.41835	0.001019	FAM83D
ENSG00000101457	1.90702	0.017148	DNTTIP1
ENSG00000101695	-1.67345	0.023928	RNF125
ENSG00000101811	1.29872	0.020888	CSTF2
ENSG00000101842	3.25263	6.47e-06	VSIG1
ENSG00000101849	1.31674	0.024387	TBL1X
ENSG00000101938	-2.96268	3.15e-06	CHRDL1
ENSG00000101955	-2.00873	0.001134	SRPX
ENSG00000102003	-1.8597	0.00241	SYP
ENSG00000102104	-4.28639	8.1e-07	RS1
ENSG00000102230	-2.30571	0.005488	PCYT1B
ENSG00000102271	-2.6146	0.005814	KLHL4
ENSG00000102359	1.67693	0.004306	SRPX2
ENSG00000102384	2.23993	0.002757	CENPI
ENSG00000102466	-3.13822	0.000146	FGF14
ENSG00000102547	-1.43257	0.009631	CAB39L
ENSG00000102572	1.2849	0.019565	STK24
ENSG00000102575	-1.49257	0.002279	ACP5
ENSG00000102683	-4.36139	2.19e-07	SGCG
ENSG00000102760	-2.80781	1.51e-08	RGCC
ENSG00000102802	-1.54789	0.016543	MEDAG
ENSG00000102878	1.04544	0.039327	HSF4
ENSG00000102890	1.09266	0.039039	ELMO3
ENSG00000102904	-2.11725	0.00564	TSNAXIP1
ENSG00000102935	-1.38875	0.037789	ZNF423
ENSG00000102962	2.03731	0.005792	CCL22
ENSG00000103034	-1.676	0.012741	NDRG4
ENSG00000103042	1.14693	0.033969	SLC38A7
ENSG00000103067	1.15356	0.024071	ESRP2
ENSG00000103089	3.40079	3.57e-06	FA2H
ENSG00000103175	-2.05489	0.000343	WFDC1
ENSG00000103196	-2.40725	0.00025	CRISPLD2
ENSG00000103202	1.3889	0.00694	NME4
ENSG00000103241	-2.5759	2.83e-05	FOXF1
ENSG00000103257	2.03579	0.000395	SLC7A5
ENSG00000103269	2.56434	0.001251	RHBDL1
ENSG00000103316	1.84898	0.005535	CRYM
ENSG00000103460	3.80298	1.96e-05	TOX3
ENSG00000103485	1.2877	0.020142	QPRT
ENSG00000103534	1.86705	0.00017	TMC5
ENSG00000103550	1.07912	0.03214	KNOP1
ENSG00000103569	-1.64098	0.010737	AQP9
ENSG00000103647	-1.58184	0.007308	CORO2B
ENSG00000103710	-2.47942	2.64e-06	RASL12
ENSG00000103740	-2.4028	0.015511	ACSBG1
ENSG00000103994	-1.27514	0.019222	ZNF106
ENSG00000104059	-2.47806	0.000296	FAM189A1
ENSG00000104140	2.40204	0.011847	RHOV
ENSG00000104147	3.0633	0.000281	OIP5
ENSG00000104237	-2.98068	0.001056	RP1
ENSG00000104332	-3.3202	0.00031	SFRP1
ENSG00000104341	1.3454	0.010483	LAPTM4B
ENSG00000104368	1.3697	0.025009	PLAT
ENSG00000104413	1.20019	0.024401	ESRP1
ENSG00000104435	7.43074	1.86e-05	STMN2
ENSG00000104490	-1.53748	0.009289	NCALD
ENSG00000104522	1.45268	0.016595	TSTA3
ENSG00000104524	1.39928	0.03554	PYCR3
ENSG00000104537	2.65173	0.037356	ANXA13
ENSG00000104549	1.37486	0.017596	SQLE
ENSG00000104687	1.86964	0.012953	GSR
ENSG00000104738	1.9324	0.000111	MCM4
ENSG00000104760	6.19853	0.000878	FGL1
ENSG00000104783	2.87445	4.42e-05	KCNN4
ENSG00000104879	4.60574	0.003414	CKM
ENSG00000104889	1.36367	0.01282	RNASEH2A
ENSG00000104903	-1.57723	0.0092	LYL1
ENSG00000104918	-2.9371	2.41e-06	RETN
ENSG00000104967	-1.84435	0.003133	NOVA2
ENSG00000105011	3.472	1.15e-07	ASF1B
ENSG00000105131	2.9501	0.000198	EPHX3
ENSG00000105137	-1.2403	0.014384	SYDE1
ENSG00000105173	2.41376	0.000359	CCNE1
ENSG00000105219	1.91297	0.046853	CNTD2
ENSG00000105220	1.32737	0.024186	GPI
ENSG00000105227	-3.35738	4.97e-08	PRX
ENSG00000105255	3.44731	0.037121	FSD1
ENSG00000105278	-3.58721	0.033296	ZFR2
ENSG00000105339	-1.54659	0.002653	DENND3
ENSG00000105373	-1.282	0.017898	NOP53
ENSG00000105388	5.78053	1.08e-11	CEACAM5
ENSG00000105427	2.41371	0.008598	CNFN
ENSG00000105464	2.4357	0.004117	GRIN2D
ENSG00000105479	-1.96993	0.016541	CCDC114
ENSG00000105509	-2.7007	0.004832	HAS1
ENSG00000105519	-2.20343	0.006243	CAPS
ENSG00000105538	-2.42628	9.53e-06	RASIP1
ENSG00000105609	-1.21865	0.039163	LILRB5
ENSG00000105613	3.17423	0.002621	MAST1
ENSG00000105617	-1.14247	0.044805	LENG1
ENSG00000105664	3.74266	1.13e-05	COMP
ENSG00000105679	4.37427	0.020677	GAPDHS
ENSG00000105695	-4.63418	0.001666	MAG
ENSG00000105699	1.74891	0.0015	LSR
ENSG00000105707	1.31612	0.014949	HPN
ENSG00000105778	1.10902	0.046682	AVL9
ENSG00000105784	-2.9706	0.002254	RUNDC3B
ENSG00000105810	-1.6387	0.003668	CDK6
ENSG00000105825	-3.11813	1.46e-05	TFPI2
ENSG00000105852	1.26333	0.025651	PON3
ENSG00000105854	1.38362	0.005319	PON2
ENSG00000105894	-1.84794	0.000657	PTN
ENSG00000105929	3.10438	0.000307	ATP6V0A4
ENSG00000105971	-2.61229	1.92e-07	CAV2
ENSG00000105974	-3.64646	8.75e-12	CAV1
ENSG00000105976	1.18472	0.028475	MET
ENSG00000105989	-2.26598	3.83e-05	WNT2
ENSG00000105996	-2.03725	0.006398	HOXA2
ENSG00000105997	-1.28204	0.030411	HOXA3
ENSG00000106004	-2.57139	5.24e-05	HOXA5
ENSG00000106034	-1.73658	0.010156	CPED1
ENSG00000106066	-1.43108	0.005628	CPVL
ENSG00000106077	1.1638	0.038181	ABHD11
ENSG00000106089	3.26996	1.41e-06	STX1A
ENSG00000106123	-2.03587	0.000217	EPHB6
ENSG00000106133	1.10948	0.037069	NSUN5P2
ENSG00000106327	2.14669	0.031633	TFR2
ENSG00000106366	-2.20206	0.014495	SERPINE1
ENSG00000106367	1.42388	0.003394	AP1S1
ENSG00000106460	1.3588	0.022122	TMEM106B
ENSG00000106462	2.29	0.000224	EZH2
ENSG00000106483	1.82076	0.006053	SFRP4
ENSG00000106538	-2.44499	6.56e-05	RARRES2
ENSG00000106541	3.05651	3.81e-08	AGR2
ENSG00000106603	1.03646	0.039156	COA1
ENSG00000106683	1.8865	0.002383	LIMK1
ENSG00000106688	-1.96242	0.007403	SLC1A1
ENSG00000106771	-0.99387	0.044588	TMEM245
ENSG00000106772	-1.53309	0.036693	PRUNE2
ENSG00000106809	-2.24249	6.69e-05	OGN
ENSG00000106823	-1.42771	0.035057	ECM2
ENSG00000106852	-1.61495	0.038312	LHX6
ENSG00000106853	1.96308	0.00662	PTGR1
ENSG00000106991	-1.61524	0.003725	ENG
ENSG00000106992	-1.43853	0.014408	AK1
ENSG00000107159	3.47706	1.18e-05	CA9
ENSG00000107165	-1.87337	0.011412	TYRP1
ENSG00000107242	-2.20178	0.008364	PIP5K1B
ENSG00000107317	-3.30611	1.14e-05	PTGDS
ENSG00000107485	-1.66809	0.015788	GATA3
ENSG00000107562	-2.08378	0.001037	CXCL12
ENSG00000107719	-1.94194	0.000625	PALD1
ENSG00000107736	-1.3632	0.021	CDH23
ENSG00000107738	-1.94824	0.001514	VSIR
ENSG00000107742	-3.33004	6.5e-09	SPOCK2
ENSG00000107902	1.45263	0.01049	LHPP
ENSG00000107968	-1.23074	0.018309	MAP3K8
ENSG00000108242	2.57891	0.038867	CYP2C18
ENSG00000108342	-3.25418	0.001202	CSF3
ENSG00000108344	1.1744	0.016872	PSMD3
ENSG00000108370	-1.61121	0.004	RGS9
ENSG00000108375	2.2749	3.72e-05	RNF43
ENSG00000108379	1.72472	0.004488	WNT3
ENSG00000108381	-3.28074	1.37e-07	ASPA
ENSG00000108387	-1.81725	0.003881	44443
ENSG00000108405	-1.36202	0.043388	P2RX1
ENSG00000108448	2.2233	0.002264	TRIM16L
ENSG00000108469	1.3117	0.023148	RECQL5
ENSG00000108576	-4.58148	5.15e-07	SLC6A4
ENSG00000108582	1.3119	0.022748	CPD
ENSG00000108602	3.1529	0.000254	ALDH3A1
ENSG00000108622	-2.08855	0.001817	ICAM2
ENSG00000108639	1.31441	0.012048	SYNGR2
ENSG00000108671	0.959491	0.04792	PSMD11
ENSG00000108679	1.72052	0.004991	LGALS3BP
ENSG00000108700	-2.46158	0.010135	CCL8
ENSG00000108821	2.1237	4.07e-05	COL1A1
ENSG00000108823	-2.78055	9.78e-08	SGCA
ENSG00000108829	1.37726	0.0061	LRRC59
ENSG00000108846	3.67881	8.79e-07	ABCC3
ENSG00000108878	-5.6047	0.005961	CACNG1
ENSG00000108950	2.0459	0.021369	FAM20A
ENSG00000109061	-4.06033	0.017723	MYH1
ENSG00000109062	2.26537	0.000978	SLC9A3R1
ENSG00000109065	1.1706	0.025116	NAT9
ENSG00000109072	-2.50753	0.017937	VTN
ENSG00000109084	1.54798	0.006116	TMEM97
ENSG00000109099	-1.96915	9.77e-05	PMP22
ENSG00000109107	1.71837	0.009734	ALDOC
ENSG00000109182	-5.07947	0.000145	CWH43
ENSG00000109321	-1.66461	0.008248	AREG
ENSG00000109472	1.47206	0.033068	CPE
ENSG00000109501	-1.6895	0.000442	WFS1
ENSG00000109576	1.46624	0.043277	AADAT
ENSG00000109586	2.29704	0.002143	GALNT7
ENSG00000109610	-1.55134	0.006716	SOD3
ENSG00000109654	2.07292	0.00012	TRIM2
ENSG00000109674	5.45509	2.75e-06	NEIL3
ENSG00000109685	1.1296	0.037983	NSD2
ENSG00000109705	4.52594	0.04573	NKX3-2
ENSG00000109805	2.29272	0.000623	NCAPG
ENSG00000109846	-2.59195	3.53e-06	CRYAB
ENSG00000109854	1.62659	0.022605	HTATIP2
ENSG00000109906	-2.56336	0.004836	ZBTB16
ENSG00000109919	1.0026	0.043453	MTCH2
ENSG00000109929	1.29161	0.030569	SC5D
ENSG00000110203	-2.90931	0.007906	FOLR3
ENSG00000110243	-5.47769	0.007412	APOA5
ENSG00000110328	-0.99641	0.044348	GALNT18
ENSG00000110400	2.32116	0.001262	NECTIN1
ENSG00000110446	-0.98598	0.043962	SLC15A3
ENSG00000110628	2.43075	6.11e-06	SLC22A18
ENSG00000110675	-2.4279	0.040962	ELMOD1
ENSG00000110786	-3.44737	1.06e-05	PTPN5
ENSG00000110799	-2.75712	0.000225	VWF
ENSG00000110848	-1.83338	0.006956	CD69
ENSG00000110852	-2.16915	0.00476	CLEC2B
ENSG00000110876	-1.29735	0.018766	SELPLG
ENSG00000110911	1.18385	0.045553	SLC11A2
ENSG00000110944	3.26081	0.003817	IL23A
ENSG00000111012	2.33335	0.005813	CYP27B1
ENSG00000111052	-3.11724	4.08e-08	LIN7A
ENSG00000111057	1.32582	0.021058	KRT18
ENSG00000111058	-1.79439	0.004851	ACSS3
ENSG00000111110	1.50139	0.006024	PPM1H
ENSG00000111186	1.56478	0.014925	WNT5B
ENSG00000111206	3.13314	3.37e-05	FOXM1
ENSG00000111215	2.86173	0.041067	PRR4
ENSG00000111247	2.78179	0.001965	RAD51AP1
ENSG00000111339	-2.60373	0.001883	ART4
ENSG00000111341	-2.05936	8.6e-05	MGP
ENSG00000111344	2.49319	0.001477	RASAL1
ENSG00000111424	1.14997	0.019721	VDR
ENSG00000111490	3.15512	1.12e-05	TBC1D30
ENSG00000111554	2.0722	0.020136	MDM1
ENSG00000111581	2.55116	0.002269	NUP107
ENSG00000111596	1.84726	0.014577	CNOT2
ENSG00000111602	1.74802	0.001989	TIMELESS
ENSG00000111605	1.52353	0.026023	CPSF6
ENSG00000111640	1.92095	0.006953	GAPDH
ENSG00000111665	2.59223	2.24e-05	CDCA3
ENSG00000111674	1.62515	0.010302	ENO2
ENSG00000111701	7.24702	7.66e-05	APOBEC1
ENSG00000111713	3.76505	0.017544	GYS2
ENSG00000111716	1.96669	0.001837	LDHB
ENSG00000111726	1.47898	0.022922	CMAS
ENSG00000111834	-1.80498	0.040835	RSPH4A
ENSG00000111863	-1.68871	0.008915	ADTRP
ENSG00000111879	-1.46964	0.034186	FAM184A
ENSG00000111961	-1.91031	0.003016	SASH1
ENSG00000112137	-2.0127	8.86e-05	PHACTR1
ENSG00000112139	-1.50222	0.008479	MDGA1
ENSG00000112149	-1.41997	0.032169	CD83
ENSG00000112175	-2.70049	6.51e-06	BMP5
ENSG00000112214	-3.12146	0.000397	FHL5
ENSG00000112232	-2.5867	0.000672	KHDRBS2
ENSG00000112276	-2.59173	0.003882	BVES
ENSG00000112304	1.18891	0.022746	ACOT13
ENSG00000112312	1.09423	0.037724	GMNN
ENSG00000112319	-1.5124	0.038838	EYA4
ENSG00000112320	-1.97678	0.001293	SOBP
ENSG00000112378	1.39371	0.014517	PERP
ENSG00000112406	-1.04838	0.044048	HECA
ENSG00000112414	-1.67831	0.020514	ADGRG6
ENSG00000112530	-2.67995	0.009525	PACRG
ENSG00000112531	-1.35491	0.020933	QKI
ENSG00000112742	2.52381	0.000257	TTK
ENSG00000112769	-1.762	0.001188	LAMA4
ENSG00000112782	-3.84097	5.93e-11	CLIC5
ENSG00000112812	1.90203	0.000895	PRSS16
ENSG00000112818	5.66968	0.00504	MEP1A
ENSG00000112877	2.75446	4.17e-05	CEP72
ENSG00000112902	-2.31348	5.89e-05	SEMA5A
ENSG00000112936	-2.95647	2.33e-06	C7
ENSG00000112964	-3.1165	6.54e-06	GHR
ENSG00000112977	1.78513	0.003169	DAP
ENSG00000112984	3.66042	1.88e-08	KIF20A
ENSG00000113070	-2.65026	0.000239	HBEGF
ENSG00000113231	-2.3899	4.17e-05	PDE8B
ENSG00000113296	1.38178	0.032195	THBS4
ENSG00000113303	-2.73189	0.001718	BTNL8
ENSG00000113361	-1.45058	0.035744	CDH6
ENSG00000113368	1.66336	0.001263	LMNB1
ENSG00000113396	-5.7375	0.001154	SLC27A6
ENSG00000113504	2.75812	3.26e-05	SLC12A7
ENSG00000113555	-1.93259	0.000923	PCDH12
ENSG00000113594	-2.16107	0.00411	LIFR
ENSG00000113924	5.81313	1.5e-11	HGD
ENSG00000113966	-1.46796	0.012221	ARL6
ENSG00000114019	-1.73713	0.005221	AMOTL2
ENSG00000114054	1.27855	0.011094	PCCB
ENSG00000114113	-2.69415	0.00058	RBP2
ENSG00000114115	-1.53132	0.013958	RBP1
ENSG00000114200	-3.24749	3.28e-05	BCHE
ENSG00000114204	-2.21991	0.018574	SERPINI2
ENSG00000114248	3.93426	0.00037	LRRC31
ENSG00000114270	1.91038	0.004346	COL7A1
ENSG00000114346	1.5276	0.018079	ECT2
ENSG00000114378	-1.43914	0.024085	HYAL1
ENSG00000114405	1.55352	0.009018	C3orf14
ENSG00000114450	-1.1781	0.022385	GNB4
ENSG00000114626	-1.22248	0.015803	ABTB1
ENSG00000114631	2.85024	0.000578	PODXL2
ENSG00000114654	-3.38713	1.25e-08	EFCC1
ENSG00000114686	1.07229	0.03437	MRPL3
ENSG00000114757	-3.7875	0.045366	PEX5L
ENSG00000114771	-1.96751	0.041128	AADAC
ENSG00000114790	-2.25527	5.72e-06	ARHGEF26
ENSG00000114812	-1.68514	0.02801	VIPR1
ENSG00000114841	-1.0332	0.048457	DNAH1
ENSG00000114854	-3.85599	6.71e-12	TNNC1
ENSG00000115009	2.65494	0.00136	CCL20
ENSG00000115107	1.57632	0.004337	STEAP3
ENSG00000115138	-2.7251	0.005359	POMC
ENSG00000115163	3.16173	0.000706	CENPA
ENSG00000115204	1.0793	0.028032	MPV17
ENSG00000115255	2.50174	0.000871	REEP6
ENSG00000115306	-1.2735	0.023137	SPTBN1
ENSG00000115361	-2.52698	0.001807	ACADL
ENSG00000115380	-2.11081	3.17e-05	EFEMP1
ENSG00000115423	-1.72188	0.021352	DNAH6
ENSG00000115507	2.82488	0.002722	OTX1
ENSG00000115602	-2.65261	0.002288	IL1RL1
ENSG00000115641	2.29502	0.002146	FHL2
ENSG00000115648	1.3382	0.010547	MLPH
ENSG00000115665	-5.03563	0.006998	SLC5A7
ENSG00000115718	3.70181	0.000613	PROC
ENSG00000115738	-1.58776	0.010857	ID2
ENSG00000115828	2.98676	1.84e-06	QPCT
ENSG00000115850	4.55416	0.013325	LCT
ENSG00000115884	1.49036	0.009438	SDC1
ENSG00000115919	3.9183	2.01e-05	KYNU
ENSG00000115963	-1.46273	0.005105	RND3
ENSG00000116014	5.71943	7.09e-05	KISS1R
ENSG00000116016	-2.4271	2.1e-05	EPAS1
ENSG00000116031	3.05838	0.000658	CD207
ENSG00000116191	1.11393	0.032733	RALGPS2
ENSG00000116194	-3.98105	2.21e-10	ANGPTL1
ENSG00000116285	1.45826	0.01231	ERRFI1
ENSG00000116299	1.83207	0.008348	KIAA1324
ENSG00000116396	-1.37269	0.024127	KCNC4
ENSG00000116667	-1.09595	0.031943	C1orf21
ENSG00000116678	-2.45541	0.00025	LEPR
ENSG00000116690	-5.04187	1.49e-08	PRG4
ENSG00000116711	2.76278	0.001266	PLA2G4A
ENSG00000116774	-1.32799	0.011137	OLFML3
ENSG00000116833	-2.52555	0.003573	NR5A2
ENSG00000117020	-1.84344	0.000491	AKT3
ENSG00000117069	-2.1777	0.0004	ST6GALNAC5
ENSG00000117114	-2.42446	2.76e-05	ADGRL2
ENSG00000117122	1.08027	0.046569	MFAP2
ENSG00000117139	1.12943	0.019558	KDM5B
ENSG00000117154	-1.78476	0.01455	IGSF21
ENSG00000117228	-1.2112	0.02028	GBP1
ENSG00000117245	-2.04183	0.001762	KIF17
ENSG00000117308	2.09348	0.000161	GALE
ENSG00000117318	-2.04002	0.001155	ID3
ENSG00000117322	2.81578	0.012484	CR2
ENSG00000117394	2.86541	7.33e-07	SLC2A1
ENSG00000117399	3.82573	1.87e-07	CDC20
ENSG00000117477	-2.04248	0.045325	CCDC181
ENSG00000117501	-2.94898	0.02229	MROH9
ENSG00000117593	1.32529	0.01962	DARS2
ENSG00000117594	-1.94248	0.004821	HSD11B1
ENSG00000117650	3.43863	5.07e-07	NEK2
ENSG00000117724	2.48675	1.12e-05	CENPF
ENSG00000117834	-2.39233	0.000137	SLC5A9
ENSG00000117983	5.44446	0.001406	MUC5B
ENSG00000118004	-2.10622	0.000428	COLEC11
ENSG00000118193	3.17782	0.001308	KIF14
ENSG00000118292	-1.71748	0.01228	C1orf54
ENSG00000118322	3.51912	0.000306	ATP10B
ENSG00000118492	-2.13459	0.046009	ADGB
ENSG00000118507	-1.26144	0.037925	AKAP7
ENSG00000118523	-2.03238	0.00527	CTGF
ENSG00000118526	-3.88207	2.22e-09	TCF21
ENSG00000118729	-2.18426	0.013674	CASQ2
ENSG00000118777	-1.85145	0.00732	ABCG2
ENSG00000118785	3.59155	1.12e-05	SPP1
ENSG00000118946	-1.82897	0.014324	PCDH17
ENSG00000118971	-1.49119	0.003662	CCND2
ENSG00000119138	-1.65177	0.028416	KLF9
ENSG00000119147	-3.7153	1.97e-07	C2orf40
ENSG00000119326	-1.6404	0.000655	CTNNAL1
ENSG00000119408	1.15949	0.019337	NEK6
ENSG00000119411	1.26027	0.029834	BSPRY
ENSG00000119537	-0.97881	0.046704	KDSR
ENSG00000119630	-1.69761	0.032036	PGF
ENSG00000119655	2.14311	0.00589	NPC2
ENSG00000119681	-1.36614	0.009321	LTBP2
ENSG00000119865	-2.12575	0.000155	CNRIP1
ENSG00000119888	1.84717	0.004452	EPCAM
ENSG00000119912	1.20181	0.013739	IDE
ENSG00000119915	-3.49457	0.018449	ELOVL3
ENSG00000119922	-1.31548	0.023789	IFIT2
ENSG00000119943	1.19017	0.035591	PYROXD2
ENSG00000119946	2.16182	0.022334	CNNM1
ENSG00000119969	2.06497	0.001109	HELLS
ENSG00000120053	2.33967	0.002198	GOT1
ENSG00000120068	1.62936	0.038115	HOXB8
ENSG00000120156	-2.356	0.000715	TEK
ENSG00000120217	-1.49683	0.009894	CD274
ENSG00000120279	-2.60112	1.94e-06	MYCT1
ENSG00000120318	-1.47492	0.01098	ARAP3
ENSG00000120471	-2.52475	0.039651	TP53AIP1
ENSG00000120645	-2.38949	8.07e-05	IQSEC3
ENSG00000120659	4.18999	7.62e-05	TNFSF11
ENSG00000120738	-2.25579	3.94e-05	EGR1
ENSG00000120833	-2.32967	0.005164	SOCS2
ENSG00000120885	-1.27962	0.019216	CLU
ENSG00000120896	-1.11624	0.028483	SORBS3
ENSG00000120903	-4.87618	0.048297	CHRNA2
ENSG00000120907	-4.17506	0.000381	ADRA1A
ENSG00000120913	-1.90058	0.00277	PDLIM2
ENSG00000121039	1.20498	0.040495	RDH10
ENSG00000121068	-2.4374	3.09e-06	TBX2
ENSG00000121073	1.14379	0.038441	SLC35B1
ENSG00000121075	-2.48258	0.000114	TBX4
ENSG00000121152	2.99007	1.61e-05	NCAPH
ENSG00000121207	3.39595	0.000244	LRAT
ENSG00000121211	3.94154	1.11e-07	MND1
ENSG00000121297	-1.17744	0.036686	TSHZ3
ENSG00000121316	-1.3687	0.010546	PLBD1
ENSG00000121413	-1.2761	0.017089	ZSCAN18
ENSG00000121440	-1.46094	0.009188	PDZRN3
ENSG00000121552	-1.37208	0.021498	CSTA
ENSG00000121621	1.82257	0.034509	KIF18A
ENSG00000121690	2.76842	0.005923	DEPDC7
ENSG00000121753	2.08454	0.003588	ADGRB2
ENSG00000121905	2.3325	0.024003	HPCA
ENSG00000122121	-1.67549	0.046816	XPNPEP2
ENSG00000122133	3.33202	0.000495	PAEP
ENSG00000122176	-1.29297	0.01804	FMOD
ENSG00000122194	-5.20395	0.046024	PLG
ENSG00000122223	-2.75013	0.00057	CD244
ENSG00000122367	-2.15792	0.019719	LDB3
ENSG00000122515	1.31442	0.033119	ZMIZ2
ENSG00000122592	-2.16042	0.00099	HOXA7
ENSG00000122679	-2.3645	0.000133	RAMP3
ENSG00000122694	-1.89787	0.000152	GLIPR2
ENSG00000122707	-1.58332	0.006545	RECK
ENSG00000122733	-2.42612	0.025786	PHF24
ENSG00000122735	-2.68876	0.002179	DNAI1
ENSG00000122756	-4.20941	3.98e-06	CNTFR
ENSG00000122852	-1.30168	0.032307	SFTPA1
ENSG00000122861	2.59794	0.000253	PLAU
ENSG00000122862	-1.72985	0.001961	SRGN
ENSG00000122877	-1.83379	0.02504	EGR2
ENSG00000122884	1.06621	0.039801	P4HA1
ENSG00000122952	3.11032	7.8e-08	ZWINT
ENSG00000122966	1.50029	0.013742	CIT
ENSG00000122986	-1.16991	0.026398	HVCN1
ENSG00000123119	-2.2608	0.000202	NECAB1
ENSG00000123146	-1.18288	0.019115	ADGRE5
ENSG00000123201	5.95956	3.43e-10	GUCY1B2
ENSG00000123213	1.46149	0.014636	NLN
ENSG00000123219	2.74405	0.003669	CENPK
ENSG00000123243	-3.1731	6.4e-09	ITIH5
ENSG00000123297	1.30993	0.03473	TSFM
ENSG00000123342	-3.18239	2.81e-05	MMP19
ENSG00000123352	1.31238	0.01294	SPATS2
ENSG00000123358	-1.75199	0.006345	NR4A1
ENSG00000123364	9.53689	0.014657	HOXC13
ENSG00000123384	-1.0775	0.029747	LRP1
ENSG00000123388	6.80768	0.020164	HOXC11
ENSG00000123415	1.128	0.026276	SMUG1
ENSG00000123427	1.40831	0.025661	EEF1AKMT3
ENSG00000123454	-2.93315	0.024334	DBH
ENSG00000123473	1.7132	0.005977	STIL
ENSG00000123485	3.11898	1.4e-05	HJURP
ENSG00000123500	6.382	2.44e-16	COL10A1
ENSG00000123572	2.92439	0.000485	NRK
ENSG00000123685	-1.9944	0.009463	BATF3
ENSG00000123689	-1.78259	0.009141	G0S2
ENSG00000123700	-1.64053	0.027603	KCNJ2
ENSG00000123892	1.19907	0.03548	RAB38
ENSG00000123989	1.03567	0.042392	CHPF
ENSG00000123999	4.25013	8.97e-05	INHA
ENSG00000124107	-2.16992	0.000216	SLPI
ENSG00000124126	-1.10936	0.028401	PREX1
ENSG00000124143	3.57397	0.000469	ARHGAP40
ENSG00000124191	-2.22521	0.000127	TOX2
ENSG00000124205	-3.40153	0.005191	EDN3
ENSG00000124212	-2.23142	0.000667	PTGIS
ENSG00000124237	-3.34292	0.000502	C20orf85
ENSG00000124279	1.83469	0.009612	FASTKD3
ENSG00000124440	-2.03026	0.002628	HIF3A
ENSG00000124466	1.63069	0.018463	LYPD3
ENSG00000124479	5.32548	0.003646	NDP
ENSG00000124490	-5.76642	0.002918	CRISP2
ENSG00000124493	3.89112	0.04101	GRM4
ENSG00000124570	-1.42924	0.028536	SERPINB6
ENSG00000124602	1.9606	0.001428	UNC5CL
ENSG00000124615	-1.63817	0.004674	MOCS1
ENSG00000124635	2.66686	0.008024	HIST1H2BJ
ENSG00000124664	3.87453	2.47e-10	SPDEF
ENSG00000124731	-1.42499	0.012154	TREM1
ENSG00000124780	-1.87399	0.008264	KCNK17
ENSG00000124785	-2.85874	1.88e-07	NRN1
ENSG00000124942	-2.05175	0.000973	AHNAK
ENSG00000125148	-2.30021	0.001949	MT2A
ENSG00000125246	1.58833	0.049569	CLYBL
ENSG00000125247	1.5156	0.021989	TMTC4
ENSG00000125285	2.34774	0.048874	SOX21
ENSG00000125319	1.5962	0.011188	C17orf53
ENSG00000125347	-1.76404	0.007707	IRF1
ENSG00000125355	-2.69543	0.002541	TMEM255A
ENSG00000125398	1.56648	0.012189	SOX9
ENSG00000125409	-2.57995	0.003218	TEKT3
ENSG00000125414	-4.21818	0.000107	MYH2
ENSG00000125498	-3.2176	0.030093	KIR2DL1
ENSG00000125508	3.12263	0.006272	SRMS
ENSG00000125538	-1.44336	0.022118	IL1B
ENSG00000125740	-4.92634	2.09e-11	FOSB
ENSG00000125775	1.54061	0.043606	SDCBP2
ENSG00000125780	-2.64521	0.014567	TGM3
ENSG00000125810	-2.17585	0.000318	CD93
ENSG00000125845	-2.20138	1.45e-05	BMP2
ENSG00000125848	-1.42022	0.020573	FLRT3
ENSG00000125869	2.44905	0.000154	LAMP5
ENSG00000125871	1.1798	0.035085	MGME1
ENSG00000125872	-1.47119	0.03293	LRRN4
ENSG00000125878	-2.35799	0.016695	TCF15
ENSG00000125895	-3.11801	2.04e-05	TMEM74B
ENSG00000126215	1.66246	0.005524	XRCC3
ENSG00000126218	-3.2352	2.01e-07	F10
ENSG00000126249	1.46971	0.045889	PDCD2L
ENSG00000126264	-1.60733	0.016548	HCST
ENSG00000126458	-1.42285	0.016504	RRAS
ENSG00000126561	-1.43295	0.016696	STAT5A
ENSG00000126562	-2.38633	0.042048	WNK4
ENSG00000126759	-1.9557	0.005987	CFP
ENSG00000126785	-2.38225	0.000149	RHOJ
ENSG00000126787	4.12783	1.01e-10	DLGAP5
ENSG00000126838	-2.55207	0.002612	PZP
ENSG00000126878	-1.18248	0.03051	AIF1L
ENSG00000126895	-3.44166	6.96e-06	AVPR2
ENSG00000126947	-1.70908	0.003349	ARMCX1
ENSG00000127129	3.95647	7.67e-05	EDN2
ENSG00000127241	-2.49906	0.000921	MASP1
ENSG00000127252	2.92332	0.004991	HRASLS
ENSG00000127324	1.92735	0.025395	TSPAN8
ENSG00000127328	2.99307	0.000884	RAB3IP
ENSG00000127329	-1.9723	0.003087	PTPRB
ENSG00000127337	2.89978	0.000865	YEATS4
ENSG00000127423	3.84359	0.000246	AUNIP
ENSG00000127472	-1.37443	0.022307	PLA2G5
ENSG00000127515	5.18823	0.024098	OR7A10
ENSG00000127528	-2.12322	0.002259	KLF2
ENSG00000127564	3.57883	6.71e-07	PKMYT1
ENSG00000127603	-1.08235	0.033767	MACF1
ENSG00000127831	5.77252	0.003505	VIL1
ENSG00000127903	-3.08403	0.004715	ZNF835
ENSG00000127920	-3.28409	4.22e-08	GNG11
ENSG00000127928	4.13377	0.026659	GNGT1
ENSG00000127990	-1.86919	0.002624	SGCE
ENSG00000128016	-2.05151	0.000452	ZFP36
ENSG00000128039	1.75704	0.002916	SRD5A3
ENSG00000128050	1.63871	0.001284	PAICS
ENSG00000128052	-1.96739	0.005395	KDR
ENSG00000128165	3.45361	1.3e-05	ADM2
ENSG00000128266	-1.73977	0.019892	GNAZ
ENSG00000128268	-3.57086	1.81e-07	MGAT3
ENSG00000128274	-1.19327	0.04978	A4GALT
ENSG00000128284	-1.72036	0.00276	APOL3
ENSG00000128298	2.59008	0.000817	BAIAP2L2
ENSG00000128512	-1.61236	0.006193	DOCK4
ENSG00000128536	-2.46723	0.00393	CDHR3
ENSG00000128564	4.33775	0.000377	VGF
ENSG00000128567	-1.07436	0.028708	PODXL
ENSG00000128578	3.12321	4.52e-05	STRIP2
ENSG00000128610	4.95143	1.56e-05	FEZF1
ENSG00000128645	2.52776	0.012033	HOXD1
ENSG00000128683	3.59043	0.001315	GAD1
ENSG00000128709	-3.22069	0.000627	HOXD9
ENSG00000128849	-1.61334	0.002392	CGNL1
ENSG00000128917	-1.42825	0.010924	DLL4
ENSG00000128918	-2.74668	0.000819	ALDH1A2
ENSG00000129038	1.05238	0.03896	LOXL1
ENSG00000129048	-2.52423	0.000251	ACKR4
ENSG00000129173	3.81548	3.55e-06	E2F8
ENSG00000129195	3.15928	2.19e-05	PIMREG
ENSG00000129235	1.83486	0.001627	TXNDC17
ENSG00000129244	-2.71462	0.000239	ATP1B2
ENSG00000129354	1.7676	0.004061	AP1M2
ENSG00000129451	-2.88369	1.12e-05	KLK10
ENSG00000129467	-1.30153	0.023936	ADCY4
ENSG00000129521	1.58888	0.008326	EGLN3
ENSG00000129596	-3.41014	1.3e-08	CDO1
ENSG00000129657	-1.13642	0.041918	SEC14L1
ENSG00000129667	1.4706	0.027462	RHBDF2
ENSG00000129675	-1.53417	0.006642	ARHGEF6
ENSG00000129680	-1.49881	0.00853	MAP7D3
ENSG00000129810	2.78739	0.000689	SGO1
ENSG00000129910	2.48765	0.012657	CDH15
ENSG00000129925	1.15465	0.030765	TMEM8A
ENSG00000129951	-3.01894	0.00094	PLPPR3
ENSG00000129993	-1.38221	0.033014	CBFA2T3
ENSG00000130032	-2.11017	0.015783	PRRG3
ENSG00000130052	-1.86313	0.009829	STARD8
ENSG00000130054	2.85746	0.000289	FAM155B
ENSG00000130176	-1.53887	0.002637	CNN1
ENSG00000130182	-5.65339	0.017151	ZSCAN10
ENSG00000130226	-4.91583	1.92e-10	DPP6
ENSG00000130234	2.85233	0.000447	ACE2
ENSG00000130270	1.81539	0.022785	ATP8B3
ENSG00000130307	-2.3215	2.15e-05	USHBP1
ENSG00000130433	-3.12611	0.002081	CACNG6
ENSG00000130487	2.56795	0.008962	KLHDC7B
ENSG00000130513	2.38929	0.002331	GDF15
ENSG00000130518	-1.39369	0.03711	KIAA1683
ENSG00000130522	-2.18346	0.002479	JUND
ENSG00000130528	-2.1914	0.007271	HRC
ENSG00000130590	1.46999	0.020208	SAMD10
ENSG00000130595	-4.327	8.36e-06	TNNT3
ENSG00000130600	-2.25681	0.003434	H19
ENSG00000130635	1.44314	0.007834	COL5A1
ENSG00000130675	6.09359	2.83e-10	MNX1
ENSG00000130695	1.91223	0.005205	CEP85
ENSG00000130700	-2.42133	0.000239	GATA5
ENSG00000130701	2.58928	0.000918	RBBP8NL
ENSG00000130755	-2.08222	0.001294	GMFG
ENSG00000130762	2.28934	2.07e-05	ARHGEF16
ENSG00000130768	2.60354	0.00014	SMPDL3B
ENSG00000130783	3.59477	0.025488	CCDC62
ENSG00000130844	-1.35162	0.013675	ZNF331
ENSG00000130988	-1.78104	0.001806	RGN
ENSG00000131018	-1.21396	0.030077	SYNE1
ENSG00000131042	-1.4136	0.021012	LILRB2
ENSG00000131044	-2.32073	0.002604	TTLL9
ENSG00000131050	3.29667	0.006883	BPIFA2
ENSG00000131061	1.28958	0.024853	ZNF341
ENSG00000131097	-3.72491	1.75e-06	HIGD1B
ENSG00000131153	3.44856	2.02e-06	GINS2
ENSG00000131187	1.70941	0.023068	F12
ENSG00000131196	-2.15027	0.001954	NFATC1
ENSG00000131203	-1.53496	0.009167	IDO1
ENSG00000131370	-1.18133	0.036767	SH3BP5
ENSG00000131386	-1.69354	0.023472	GALNT15
ENSG00000131409	-2.37055	8.72e-05	LRRC4B
ENSG00000131462	1.23467	0.023249	TUBG1
ENSG00000131471	-3.12036	3.73e-09	AOC3
ENSG00000131477	-2.24796	0.003655	RAMP2
ENSG00000131634	-1.68825	0.003749	TMEM204
ENSG00000131653	0.98128	0.039395	TRAF7
ENSG00000131668	5.95244	0.000365	BARX1
ENSG00000131746	3.11488	0.00029	TNS4
ENSG00000131747	4.24709	6.5e-13	TOP2A
ENSG00000131771	2.72279	0.001262	PPP1R1B
ENSG00000131788	1.4395	0.008871	PIAS3
ENSG00000131831	-2.00837	0.00107	RAI2
ENSG00000131844	1.5605	0.011645	MCCC2
ENSG00000131941	1.37146	0.039623	RHPN2
ENSG00000132000	1.91983	0.003022	PODNL1
ENSG00000132003	1.11962	0.040195	ZSWIM4
ENSG00000132182	1.4052	0.0167	NUP210
ENSG00000132329	1.86144	0.001749	RAMP1
ENSG00000132470	2.31652	0.000206	ITGB4
ENSG00000132514	-1.23314	0.04615	CLEC10A
ENSG00000132554	-2.3365	0.002237	RGS22
ENSG00000132622	-2.55616	4.2e-07	HSPA12B
ENSG00000132639	-2.39691	0.003475	SNAP25
ENSG00000132677	6.98178	2.81e-05	RHBG
ENSG00000132688	-2.24151	4e-05	NES
ENSG00000132698	1.67819	0.00567	RAB25
ENSG00000132718	-1.05841	0.040085	SYT11
ENSG00000132744	2.68401	0.001106	ACY3
ENSG00000132746	4.25689	1.45e-05	ALDH3B2
ENSG00000132763	1.36155	0.028023	MMACHC
ENSG00000132821	2.22255	0.00423	VSTM2L
ENSG00000132872	-7.08577	6.81e-05	SYT4
ENSG00000132915	-3.96793	0.000621	PDE6A
ENSG00000132938	-3.23199	0.007418	MTUS2
ENSG00000132965	-1.14583	0.022978	ALOX5AP
ENSG00000132970	-1.77498	0.042341	WASF3
ENSG00000133019	-2.90869	0.000198	CHRM3
ENSG00000133026	-1.70876	0.002432	MYH10
ENSG00000133048	2.33943	0.005936	CHI3L1
ENSG00000133101	-2.15558	0.034082	CCNA1
ENSG00000133107	-2.41758	0.005565	TRPC4
ENSG00000133115	-2.86855	0.002425	STOML3
ENSG00000133116	-2.4227	0.006742	KL
ENSG00000133121	-1.94649	0.000385	STARD13
ENSG00000133169	-4.16367	8.22e-05	BEX1
ENSG00000133195	1.70164	0.000799	SLC39A11
ENSG00000133216	1.49163	0.015044	EPHB2
ENSG00000133246	-1.21708	0.029459	PRAM1
ENSG00000133392	-1.57581	0.012243	MYH11
ENSG00000133401	-1.83642	0.00076	PDZD2
ENSG00000133466	1.6926	0.00383	C1QTNF6
ENSG00000133561	-1.51995	0.024879	GIMAP6
ENSG00000133574	-1.31838	0.017822	GIMAP4
ENSG00000133665	-3.36098	0.001833	DYDC2
ENSG00000133687	-1.95516	0.002515	TMTC1
ENSG00000133703	1.2756	0.034779	KRAS
ENSG00000133800	-2.94165	0.000207	LYVE1
ENSG00000133816	1.70512	0.006645	MICAL2
ENSG00000133874	-2.02899	0.004173	RNF122
ENSG00000133878	-2.90393	0.00085	DUSP26
ENSG00000133935	1.20655	0.039657	ERG28
ENSG00000133962	4.32115	3.36e-05	CATSPERB
ENSG00000133985	1.59928	0.013393	TTC9
ENSG00000134020	-2.42051	0.000421	PEBP4
ENSG00000134028	1.75878	0.02149	ADAMDEC1
ENSG00000134030	-1.19038	0.017007	CTIF
ENSG00000134057	3.06993	1.58e-07	CCNB1
ENSG00000134115	-4.20517	3.35e-10	CNTN6
ENSG00000134121	1.20914	0.04746	CHL1
ENSG00000134198	-1.98939	0.003675	TSPAN2
ENSG00000134201	-2.75357	2.67e-06	GSTM5
ENSG00000134216	-1.68589	0.041435	CHIA
ENSG00000134245	-2.16637	0.000533	WNT2B
ENSG00000134256	-1.42417	0.027166	CD101
ENSG00000134291	1.3672	0.004461	TMEM106C
ENSG00000134317	1.46001	0.00745	GRHL1
ENSG00000134333	1.6298	0.002055	LDHA
ENSG00000134398	3.2201	6.24e-05	ERN2
ENSG00000134508	-1.1541	0.043374	CABLES1
ENSG00000134531	-2.0377	0.001325	EMP1
ENSG00000134532	-1.59047	0.024601	SOX5
ENSG00000134533	-2.04764	0.00025	RERG
ENSG00000134602	1.64375	0.010416	STK26
ENSG00000134690	3.12337	2.49e-06	CDCA8
ENSG00000134709	1.34501	0.025164	HOOK1
ENSG00000134824	1.80753	0.002022	FADS2
ENSG00000134827	6.07482	0.025113	TCN1
ENSG00000134853	-1.27532	0.032703	PDGFRA
ENSG00000134873	4.24425	1.5e-07	CLDN10
ENSG00000134909	1.18973	0.02163	ARHGAP32
ENSG00000134917	-4.11609	7.8e-11	ADAMTS8
ENSG00000134954	-1.41032	0.014222	ETS1
ENSG00000135052	2.60679	5.27e-05	GOLM1
ENSG00000135063	-2.71519	2.79e-08	FAM189A2
ENSG00000135069	2.34597	0.001024	PSAT1
ENSG00000135083	2.28752	0.002707	CCNJL
ENSG00000135100	3.75409	0.001125	HNF1A
ENSG00000135111	-1.88192	0.000414	TBX3
ENSG00000135119	1.43713	0.044107	RNFT2
ENSG00000135127	1.85532	0.014435	BICDL1
ENSG00000135144	-1.44896	0.036986	DTX1
ENSG00000135218	-3.10729	3.1e-08	CD36
ENSG00000135298	-3.27908	0.000716	ADGRB3
ENSG00000135318	1.32593	0.016802	NT5E
ENSG00000135324	-2.70255	0.024134	MRAP2
ENSG00000135363	-2.09816	2.7e-05	LMO2
ENSG00000135373	1.98216	0.001644	EHF
ENSG00000135374	1.38283	0.04903	ELF5
ENSG00000135407	2.50548	0.003166	AVIL
ENSG00000135423	1.98389	0.00805	GLS2
ENSG00000135446	1.35127	0.030441	CDK4
ENSG00000135451	3.0536	5.03e-07	TROAP
ENSG00000135454	2.43223	0.00197	B4GALNT1
ENSG00000135476	3.01363	8.01e-07	ESPL1
ENSG00000135480	1.3531	0.016452	KRT7
ENSG00000135503	1.11287	0.029312	ACVR1B
ENSG00000135519	-2.42094	0.021873	KCNH3
ENSG00000135525	1.47801	0.037741	MAP7
ENSG00000135549	1.75718	0.009718	PKIB
ENSG00000135604	-2.47607	0.000333	STX11
ENSG00000135678	1.7239	0.042053	CPM
ENSG00000135697	2.13143	0.031773	BCO1
ENSG00000135750	1.64257	0.004851	KCNK1
ENSG00000135917	-2.8049	9.51e-06	SLC19A3
ENSG00000135929	-1.25721	0.021292	CYP27A1
ENSG00000135931	1.31237	0.048858	ARMC9
ENSG00000136011	-2.11844	0.019744	STAB2
ENSG00000136052	1.12752	0.047201	SLC41A2
ENSG00000136098	-1.28661	0.022511	NEK3
ENSG00000136108	1.38613	0.02798	CKAP2
ENSG00000136114	-2.16032	8.45e-05	THSD1
ENSG00000136160	-3.50635	6.96e-08	EDNRB
ENSG00000136244	-4.26346	6.26e-06	IL6
ENSG00000136261	1.7454	0.000217	BZW2
ENSG00000136274	-1.75798	0.010618	NACAD
ENSG00000136295	1.39203	0.010925	TTYH3
ENSG00000136492	2.86609	0.000784	BRIP1
ENSG00000136514	-1.15961	0.037722	RTP4
ENSG00000136546	-2.63584	0.000173	SCN7A
ENSG00000136574	-4.03363	0.035812	GATA4
ENSG00000136630	-1.68152	0.007919	HLX
ENSG00000136695	7.1225	8.74e-06	IL36RN
ENSG00000136732	-2.30055	1.54e-05	GYPC
ENSG00000136826	-2.48274	0.00153	KLF4
ENSG00000136842	-2.20339	0.000108	TMOD1
ENSG00000136848	-1.43304	0.004538	DAB2IP
ENSG00000136867	-1.10797	0.045943	SLC31A2
ENSG00000136869	-1.45811	0.008111	TLR4
ENSG00000136872	4.18436	0.031356	ALDOB
ENSG00000136881	3.37685	0.001207	BAAT
ENSG00000136895	-1.4762	0.009139	GARNL3
ENSG00000136918	-3.17859	0.000523	WDR38
ENSG00000136960	-3.35397	5.83e-05	ENPP2
ENSG00000136997	-1.8692	0.001012	MYC
ENSG00000136999	-1.57171	0.026732	NOV
ENSG00000137033	-1.70376	0.009464	IL33
ENSG00000137038	-1.06194	0.046788	DMAC1
ENSG00000137070	-1.4868	0.005373	IL11RA
ENSG00000137077	-2.36808	7.31e-05	CCL21
ENSG00000137098	-2.6004	0.000951	SPAG8
ENSG00000137135	2.79253	0.000538	ARHGEF39
ENSG00000137193	-1.40347	0.039577	PIM1
ENSG00000137203	3.77755	3.86e-06	TFAP2A
ENSG00000137273	-1.95719	0.000347	FOXF2
ENSG00000137288	1.17638	0.043499	UQCC2
ENSG00000137309	2.14396	0.000378	HMGA1
ENSG00000137310	1.30742	0.016031	TCF19
ENSG00000137393	-1.34813	0.011187	RNF144B
ENSG00000137440	1.57316	0.02572	FGFBP1
ENSG00000137441	-1.75908	0.024203	FGFBP2
ENSG00000137463	-2.68909	0.022829	MGARP
ENSG00000137473	-3.0157	0.004142	TTC29
ENSG00000137474	1.47788	0.009643	MYO7A
ENSG00000137491	-1.1029	0.039819	SLCO2B1
ENSG00000137547	1.02785	0.044667	MRPL15
ENSG00000137571	4.10815	5.27e-08	SLCO5A1
ENSG00000137642	1.1698	0.015853	SORL1
ENSG00000137648	4.32176	7.94e-09	TMPRSS4
ENSG00000137672	-2.31413	0.000244	TRPC6
ENSG00000137673	2.98035	2.02e-05	MMP7
ENSG00000137700	1.09537	0.0433	SLC37A4
ENSG00000137709	1.85591	0.00994	POU2F3
ENSG00000137726	-2.58875	3.61e-05	FXYD6
ENSG00000137727	-1.62053	0.026943	ARHGAP20
ENSG00000137745	4.90616	3e-07	MMP13
ENSG00000137747	2.29881	8.48e-05	TMPRSS13
ENSG00000137804	3.3726	1.26e-07	NUSAP1
ENSG00000137807	2.49592	7.72e-05	KIF23
ENSG00000137809	3.21804	7.46e-06	ITGA11
ENSG00000137812	2.50838	0.001042	KNL1
ENSG00000137821	-1.36363	0.017148	LRRC49
ENSG00000137825	5.15988	1.7e-11	ITPKA
ENSG00000137831	-1.65523	0.003146	UACA
ENSG00000137834	-1.98326	0.003128	SMAD6
ENSG00000137843	2.0178	0.001866	PAK6
ENSG00000137857	-1.60199	0.00913	DUOX1
ENSG00000137872	-2.57306	7.94e-05	SEMA6D
ENSG00000137878	-3.38196	0.005182	GCOM1
ENSG00000137941	-2.35612	0.002337	TTLL7
ENSG00000137960	-3.12641	0.00024	GIPC2
ENSG00000137962	-1.82298	0.001668	ARHGAP29
ENSG00000138018	1.19954	0.04174	SELENOI
ENSG00000138031	-1.20361	0.025217	ADCY3
ENSG00000138100	4.11426	0.000129	TRIM54
ENSG00000138101	1.34507	0.028441	DTNB
ENSG00000138109	3.63425	0.004545	CYP2C9
ENSG00000138135	-2.78534	0.00302	CH25H
ENSG00000138160	2.90226	1.36e-05	KIF11
ENSG00000138180	4.25449	3.82e-08	CEP55
ENSG00000138182	1.41001	0.023826	KIF20B
ENSG00000138193	-1.49459	0.005898	PLCE1
ENSG00000138207	-2.11243	0.000376	RBP4
ENSG00000138271	3.57357	0.000245	GPR87
ENSG00000138311	-1.71559	0.018105	ZNF365
ENSG00000138316	1.95669	0.002519	ADAMTS14
ENSG00000138356	-2.94471	8.97e-05	AOX1
ENSG00000138400	-2.27186	0.004826	MDH1B
ENSG00000138615	2.91444	8.5e-06	CILP
ENSG00000138639	-1.38608	0.037447	ARHGAP24
ENSG00000138640	1.87831	0.010025	FAM13A
ENSG00000138646	-1.17645	0.032738	HERC5
ENSG00000138669	-2.28946	0.015709	PRKG2
ENSG00000138685	-3.11866	1.26e-07	FGF2
ENSG00000138722	-3.14221	5.85e-07	MMRN1
ENSG00000138735	-2.36831	0.000206	PDE5A
ENSG00000138741	-3.41794	0.001475	TRPC3
ENSG00000138759	-2.46221	0.000469	FRAS1
ENSG00000138772	-1.39103	0.038972	ANXA3
ENSG00000138778	2.55181	0.000738	CENPE
ENSG00000138794	1.44273	0.02173	CASP6
ENSG00000138798	3.61321	1.61e-05	EGF
ENSG00000138821	-1.51848	0.009017	SLC39A8
ENSG00000138944	2.6699	0.000427	KIAA1644
ENSG00000139044	1.2937	0.019615	B4GALNT3
ENSG00000139263	1.7046	0.003284	LRIG3
ENSG00000139266	1.46268	0.044389	44264
ENSG00000139292	2.97925	0.011243	LGR5
ENSG00000139304	-4.31982	9.36e-06	PTPRQ
ENSG00000139438	1.76662	0.042696	FAM222A
ENSG00000139515	5.71662	0.026357	PDX1
ENSG00000139537	-2.42045	0.00881	CCDC65
ENSG00000139540	3.16969	0.032963	SLC39A5
ENSG00000139567	-2.65427	6.8e-07	ACVRL1
ENSG00000139597	-1.40099	0.010632	N4BP2L1
ENSG00000139835	2.14235	0.001998	GRTP1
ENSG00000139874	-2.68536	0.000455	SSTR1
ENSG00000139910	2.43587	0.015179	NOVA1
ENSG00000139973	4.53614	0.00082	SYT16
ENSG00000139998	2.19724	0.000148	RAB15
ENSG00000140015	-3.67506	0.029299	KCNH5
ENSG00000140044	-1.04982	0.045532	JDP2
ENSG00000140090	-2.00992	0.004873	SLC24A4
ENSG00000140092	-2.04412	0.000157	FBLN5
ENSG00000140254	-1.46259	0.011635	DUOXA1
ENSG00000140263	1.73174	0.002473	SORD
ENSG00000140284	1.89227	0.045538	SLC27A2
ENSG00000140285	-1.149	0.039433	FGF7
ENSG00000140287	-2.01462	0.001918	HDC
ENSG00000140297	6.48236	2.76e-05	GCNT3
ENSG00000140451	2.0236	0.001311	PIF1
ENSG00000140470	-1.57185	0.019513	ADAMTS17
ENSG00000140525	1.58179	0.010274	FANCI
ENSG00000140527	-2.75985	0.004937	WDR93
ENSG00000140534	2.72608	0.001877	TICRR
ENSG00000140538	-2.69255	7.08e-05	NTRK3
ENSG00000140548	1.09512	0.049528	ZNF710
ENSG00000140600	-3.0626	0.003366	SH3GL3
ENSG00000140650	1.64939	0.021701	PMM2
ENSG00000140682	-1.19707	0.02685	TGFB1I1
ENSG00000140795	-2.89209	0.020925	MYLK3
ENSG00000140807	-1.73491	0.005952	NKD1
ENSG00000140832	1.73493	0.003427	MARVELD3
ENSG00000140939	1.14488	0.030778	NOL3
ENSG00000140945	-2.29616	7.84e-05	CDH13
ENSG00000140950	1.17138	0.037745	TLDC1
ENSG00000141052	-1.57043	0.028499	MYOCD
ENSG00000141198	1.62702	0.00528	TOM1L1
ENSG00000141294	-3.08337	0.000724	LRRC46
ENSG00000141338	-2.93811	3.47e-05	ABCA8
ENSG00000141404	-1.54229	0.023099	GNAL
ENSG00000141433	-5.95632	0.000662	ADCYAP1
ENSG00000141448	-1.61832	0.012614	GATA6
ENSG00000141449	3.13532	0.005173	GREB1L
ENSG00000141469	-2.57911	0.001886	SLC14A1
ENSG00000141526	1.45736	0.006844	SLC16A3
ENSG00000141527	5.6745	3.86e-10	CARD14
ENSG00000141562	1.33797	0.012358	NARF
ENSG00000141570	1.34711	0.014814	CBX8
ENSG00000141574	-1.56668	0.011362	SECTM1
ENSG00000141579	1.6033	0.023738	ZNF750
ENSG00000141580	1.04777	0.033508	WDR45B
ENSG00000141582	1.58953	0.002629	CBX4
ENSG00000141646	-0.97938	0.04143	SMAD4
ENSG00000141665	-1.83977	0.035365	FBXO15
ENSG00000141736	1.2737	0.022894	ERBB2
ENSG00000141934	2.12789	0.001535	PLPP2
ENSG00000142197	1.57011	0.006218	DOPEY2
ENSG00000142273	2.348	0.00268	CBLC
ENSG00000142449	-2.33634	0.004066	FBN3
ENSG00000142609	-2.12135	0.014768	CFAP74
ENSG00000142619	4.03625	0.011896	PADI3
ENSG00000142621	-1.64962	0.041892	FHAD1
ENSG00000142632	2.09571	0.0009	ARHGEF19
ENSG00000142657	1.08767	0.028743	PGD
ENSG00000142661	2.79068	0.047906	MYOM3
ENSG00000142675	1.22577	0.036437	CNKSR1
ENSG00000142700	4.68263	0.00034	DMRTA2
ENSG00000142731	2.1115	0.003819	PLK4
ENSG00000142794	1.61607	0.018715	NBPF3
ENSG00000142871	-2.41536	1.59e-05	CYR61
ENSG00000142945	2.67791	0.000331	KIF2C
ENSG00000142973	-2.07622	0.001641	CYP4B1
ENSG00000143110	-1.427	0.031111	C1orf162
ENSG00000143147	-1.10182	0.039828	GPR161
ENSG00000143153	2.43183	0.000684	ATP1B1
ENSG00000143171	-1.8571	0.014097	RXRG
ENSG00000143194	4.27922	0.048311	MAEL
ENSG00000143196	-3.36801	1.09e-07	DPT
ENSG00000143217	2.81695	3.89e-07	NECTIN4
ENSG00000143228	2.67348	2.47e-05	NUF2
ENSG00000143248	-1.68073	0.002952	RGS5
ENSG00000143257	4.19895	0.046658	NR1I3
ENSG00000143297	1.27491	0.03344	FCRL5
ENSG00000143320	4.4828	3.78e-11	CRABP2
ENSG00000143324	1.59184	0.001901	XPR1
ENSG00000143344	-1.18039	0.022651	RGL1
ENSG00000143367	1.10831	0.037666	TUFT1
ENSG00000143382	-1.99562	3.29e-05	ADAMTSL4
ENSG00000143412	1.82125	0.007818	ANXA9
ENSG00000143450	1.47115	0.049762	OAZ3
ENSG00000143502	1.80984	0.020085	SUSD4
ENSG00000143512	6.12763	0.000838	HHIPL2
ENSG00000143552	4.21197	0.000345	NUP210L
ENSG00000143554	-1.29503	0.009735	SLC27A3
ENSG00000143578	1.5023	0.003751	CREB3L4
ENSG00000143590	1.94662	0.006616	EFNA3
ENSG00000143603	-1.52914	0.009775	KCNN3
ENSG00000143622	1.15628	0.035396	RIT1
ENSG00000143630	1.46589	0.009879	HCN3
ENSG00000143653	1.29023	0.035541	SCCPDH
ENSG00000143768	-3.16725	7.71e-06	LEFTY2
ENSG00000143771	0.991103	0.044682	CNIH4
ENSG00000143772	-1.75133	0.015659	ITPKB
ENSG00000143842	-1.12874	0.02642	SOX13
ENSG00000143847	1.3985	0.034841	PPFIA4
ENSG00000143850	2.48194	3.85e-06	PLEKHA6
ENSG00000143882	1.96649	0.003474	ATP6V1C2
ENSG00000143995	-1.78032	0.00063	MEIS1
ENSG00000144031	-2.07569	0.006928	ANKRD53
ENSG00000144063	1.76439	0.022503	MALL
ENSG00000144218	-2.4189	6.34e-05	AFF3
ENSG00000144278	-1.84787	0.04678	GALNT13
ENSG00000144331	-1.59262	0.044515	ZNF385B
ENSG00000144354	4.20952	1.01e-07	CDCA7
ENSG00000144381	1.16904	0.026059	HSPD1
ENSG00000144395	1.98678	0.003314	CCDC150
ENSG00000144410	-2.78306	0.046539	CPO
ENSG00000144452	5.89504	1.36e-11	ABCA12
ENSG00000144476	-1.25316	0.036016	ACKR3
ENSG00000144485	1.57106	0.014266	HES6
ENSG00000144554	1.73983	0.002543	FANCD2
ENSG00000144619	-2.55892	0.000221	CNTN4
ENSG00000144642	-2.23616	9.96e-06	RBMS3
ENSG00000144644	-4.19645	0.006916	GADL1
ENSG00000144655	-2.55453	6.88e-06	CSRNP1
ENSG00000144677	-1.19247	0.012694	CTDSPL
ENSG00000144711	-1.08915	0.032595	IQSEC1
ENSG00000144712	-1.64632	0.014104	CAND2
ENSG00000144792	-1.58146	0.013913	ZNF660
ENSG00000144824	-1.9838	0.000338	PHLDB2
ENSG00000144834	-5.97396	0.017217	TAGLN3
ENSG00000144837	-1.51419	0.009127	PLA1A
ENSG00000144843	-1.29541	0.015118	ADPRH
ENSG00000144891	-3.81463	8.92e-05	AGTR1
ENSG00000145040	6.76221	4.29e-05	UCN2
ENSG00000145113	2.44774	0.005983	MUC4
ENSG00000145147	-2.58956	2.04e-07	SLIT2
ENSG00000145194	1.85454	0.004006	ECE2
ENSG00000145198	-2.81057	0.011769	VWA5B2
ENSG00000145247	2.44477	4.54e-06	OCIAD2
ENSG00000145287	-2.38105	0.000223	PLAC8
ENSG00000145335	-2.3465	4.94e-05	SNCA
ENSG00000145358	3.44939	0.000436	DDIT4L
ENSG00000145362	-2.72524	1.73e-05	ANK2
ENSG00000145386	3.52829	1.42e-08	CCNA2
ENSG00000145423	1.96772	0.01474	SFRP2
ENSG00000145431	1.13163	0.032396	PDGFC
ENSG00000145491	-2.82792	0.002935	ROPN1L
ENSG00000145495	1.01661	0.048651	44261
ENSG00000145506	-1.29319	0.010981	NKD2
ENSG00000145536	3.11799	5.26e-05	ADAMTS16
ENSG00000145545	2.43517	0.000186	SRD5A1
ENSG00000145757	3.09178	0.019378	SPATA9
ENSG00000145777	-1.83292	0.043682	TSLP
ENSG00000145832	4.62402	0.021088	SLC25A48
ENSG00000145861	-1.99343	0.007313	C1QTNF2
ENSG00000145864	-2.19919	0.021344	GABRB2
ENSG00000145911	-1.43219	0.016005	N4BP3
ENSG00000145990	-2.48993	5.08e-06	GFOD1
ENSG00000146013	3.07442	0.001527	GFRA3
ENSG00000146072	1.52134	0.008542	TNFRSF21
ENSG00000146151	-3.73924	2.13e-06	HMGCLL1
ENSG00000146166	3.98766	0.035791	LGSN
ENSG00000146197	1.70678	0.029072	SCUBE3
ENSG00000146221	-3.11285	0.000964	TCTE1
ENSG00000146242	1.59861	0.009228	TPBG
ENSG00000146376	-1.4328	0.005487	ARHGAP18
ENSG00000146469	-2.66061	0.001666	VIP
ENSG00000146670	2.13424	0.002072	CDCA5
ENSG00000146859	-1.38114	0.008216	TMEM140
ENSG00000146904	1.72867	0.001423	EPHA1
ENSG00000146918	1.89061	0.000963	NCAPG2
ENSG00000146966	-2.72573	1.33e-05	DENND2A
ENSG00000147027	-2.55874	1.87e-05	TMEM47
ENSG00000147113	-2.81753	0.001281	CXorf36
ENSG00000147119	-1.51768	0.007589	CHST7
ENSG00000147206	-2.03801	0.0105	NXF3
ENSG00000147231	-1.74694	0.027474	CXorf57
ENSG00000147234	2.0605	0.003983	FRMPD3
ENSG00000147257	-3.53879	2.96e-09	GPC3
ENSG00000147443	-1.71601	0.001749	DOK2
ENSG00000147526	-1.55965	0.003482	TACC1
ENSG00000147535	1.15683	0.01987	PLPP5
ENSG00000147536	1.68551	0.019549	GINS4
ENSG00000147592	1.4915	0.021725	LACTB2
ENSG00000147655	-3.56844	1.79e-07	RSPO2
ENSG00000147676	1.86212	0.006283	MAL2
ENSG00000147687	1.05669	0.040605	TATDN1
ENSG00000147689	4.80629	0.001666	FAM83A
ENSG00000147697	3.97179	3.32e-06	GSDMC
ENSG00000147804	1.28307	0.022066	SLC39A4
ENSG00000147852	-1.48186	0.010784	VLDLR
ENSG00000147862	-2.39303	0.000887	NFIB
ENSG00000147883	-1.45091	0.007745	CDKN2B
ENSG00000148053	-1.93798	0.03364	NTRK2
ENSG00000148082	-1.61045	0.012537	SHC3
ENSG00000148180	-1.18881	0.028828	GSN
ENSG00000148204	-3.97358	0.000142	CRB2
ENSG00000148339	-2.17524	0.000707	SLC25A25
ENSG00000148357	-2.73877	0.001915	HMCN2
ENSG00000148400	-1.13125	0.020275	NOTCH1
ENSG00000148468	-1.59828	0.006093	FAM171A1
ENSG00000148516	-1.41279	0.023168	ZEB1
ENSG00000148541	-2.12591	0.008461	FAM13C
ENSG00000148584	6.21668	0.009386	A1CF
ENSG00000148671	-3.5997	7.72e-10	ADIRF
ENSG00000148677	-3.43494	8.2e-08	ANKRD1
ENSG00000148702	6.56748	3.49e-13	HABP2
ENSG00000148773	2.97158	1.54e-05	MKI67
ENSG00000148841	-1.72386	0.008757	ITPRIP
ENSG00000148848	3.38193	9.39e-09	ADAM12
ENSG00000149021	-4.47728	7.31e-08	SCGB1A1
ENSG00000149090	-2.1522	0.001381	PAMR1
ENSG00000149131	-1.77588	0.000429	SERPING1
ENSG00000149256	1.95576	0.000559	TENM4
ENSG00000149260	2.00576	0.000339	CAPN5
ENSG00000149269	1.76536	0.000367	PAK1
ENSG00000149294	-1.9923	0.004157	NCAM1
ENSG00000149328	2.41157	0.002942	GLB1L2
ENSG00000149403	-3.36475	1.01e-05	GRIK4
ENSG00000149418	1.67327	0.003841	ST14
ENSG00000149435	-2.36163	0.000104	GGTLC1
ENSG00000149451	-1.88284	0.000492	ADAM33
ENSG00000149485	1.30961	0.010933	FADS1
ENSG00000149503	1.3605	0.029039	INCENP
ENSG00000149534	-1.63336	0.018818	MS4A2
ENSG00000149554	2.65718	0.00035	CHEK1
ENSG00000149557	-2.33347	5.1e-06	FEZ1
ENSG00000149564	-2.19962	0.001617	ESAM
ENSG00000149573	1.39145	0.014077	MPZL2
ENSG00000149575	-2.68488	2.46e-05	SCN2B
ENSG00000149596	-1.75374	0.012062	JPH2
ENSG00000149599	-1.56431	0.045674	DUSP15
ENSG00000149679	1.97629	0.000756	CABLES2
ENSG00000149798	-1.8471	0.001719	CDC42EP2
ENSG00000149809	1.47412	0.010209	TM7SF2
ENSG00000149922	2.34563	0.005415	TBX6
ENSG00000149925	1.88844	0.00034	ALDOA
ENSG00000149948	5.6531	0.010971	HMGA2
ENSG00000149970	-2.33754	0.003832	CNKSR2
ENSG00000150048	-1.66376	0.027221	CLEC1A
ENSG00000150051	-2.00474	0.0289	MKX
ENSG00000150275	-3.05418	0.001749	PCDH15
ENSG00000150337	-1.42895	0.022285	FCGR1A
ENSG00000150403	1.49503	0.048213	TMCO3
ENSG00000150471	-2.02786	0.017609	ADGRL3
ENSG00000150477	-1.74589	0.001212	KIAA1328
ENSG00000150510	-2.00525	0.004464	FAM124A
ENSG00000150527	1.39189	0.029632	CTAGE5
ENSG00000150625	-3.91596	4.69e-10	GPM6A
ENSG00000150628	-3.54777	0.005327	SPATA4
ENSG00000150636	-1.6601	0.002934	CCDC102B
ENSG00000150753	1.56745	0.004222	CCT5
ENSG00000150756	1.4808	0.01184	FAM173B
ENSG00000150764	-1.28154	0.045718	DIXDC1
ENSG00000150907	-1.51425	0.02273	FOXO1
ENSG00000150967	1.15577	0.027219	ABCB9
ENSG00000151012	3.73051	8.03e-05	SLC7A11
ENSG00000151025	-3.28961	0.043532	GPR158
ENSG00000151136	2.02814	0.013963	BTBD11
ENSG00000151276	-1.45738	0.011253	MAGI1
ENSG00000151322	-2.05927	0.028956	NPAS3
ENSG00000151338	1.21376	0.038277	MIPOL1
ENSG00000151468	-1.59633	0.013748	CCDC3
ENSG00000151491	2.37539	0.003662	EPS8
ENSG00000151498	2.10262	0.001853	ACAD8
ENSG00000151617	-1.46003	0.008735	EDNRA
ENSG00000151650	-1.48063	0.036111	VENTX
ENSG00000151651	2.78087	6.05e-05	ADAM8
ENSG00000151702	-2.0617	0.000217	FLI1
ENSG00000151715	2.12669	0.001337	TMEM45B
ENSG00000151725	2.50324	4.68e-06	CENPU
ENSG00000151789	-2.23295	0.000816	ZNF385D
ENSG00000151892	-2.33448	1.96e-05	GFRA1
ENSG00000151914	-1.33228	0.023861	DST
ENSG00000151929	1.13515	0.034122	BAG3
ENSG00000151952	-2.17478	0.041344	TMEM132D
ENSG00000152076	-2.3229	0.008961	CCDC74B
ENSG00000152092	-3.43428	0.005888	ASTN1
ENSG00000152104	-1.03577	0.044507	PTPN14
ENSG00000152207	-1.68481	0.027016	CYSLTR2
ENSG00000152217	-1.45761	0.018863	SETBP1
ENSG00000152253	2.11383	0.011042	SPC25
ENSG00000152256	1.10556	0.041749	PDK1
ENSG00000152270	-1.68806	0.002865	PDE3B
ENSG00000152377	2.38492	0.008561	SPOCK1
ENSG00000152402	-2.77892	0.000113	GUCY1A2
ENSG00000152465	-1.28035	0.020751	NMT2
ENSG00000152492	-1.30463	0.021154	CCDC50
ENSG00000152580	-3.86634	2.1e-11	IGSF10
ENSG00000152583	-2.37863	0.000141	SPARCL1
ENSG00000152611	-3.33899	0.000709	CAPSL
ENSG00000152661	-1.26937	0.039687	GJA1
ENSG00000152760	-1.88573	0.012725	TCTEX1D1
ENSG00000152766	3.81111	0.000134	ANKRD22
ENSG00000152779	-1.87338	0.042575	SLC16A12
ENSG00000152926	1.39813	0.026907	ZNF117
ENSG00000152952	1.46684	0.024503	PLOD2
ENSG00000152953	-2.71068	0.001714	STK32B
ENSG00000153002	-4.7828	0.007005	CPB1
ENSG00000153157	-1.80937	0.042421	SYCP2L
ENSG00000153234	-1.57283	0.011137	NR4A2
ENSG00000153253	-2.59928	0.04133	SCN3A
ENSG00000153292	1.58358	0.036728	ADGRF1
ENSG00000153294	3.23122	0.000388	ADGRF4
ENSG00000153363	1.21262	0.02416	LINC00467
ENSG00000153395	2.18779	0.001858	LPCAT1
ENSG00000153789	-3.32841	0.000142	FAM92B
ENSG00000153820	-4.50111	0.048995	SPHKAP
ENSG00000153822	-2.44214	0.039205	KCNJ16
ENSG00000153823	-1.72686	0.006077	PID1
ENSG00000153902	-3.00985	4.18e-08	LGI4
ENSG00000153944	1.44707	0.003663	MSI2
ENSG00000153956	-1.44193	0.020283	CACNA2D1
ENSG00000153993	-2.56187	0.002152	SEMA3D
ENSG00000154016	-1.43335	0.021902	GRAP
ENSG00000154040	2.55352	0.008388	CABYR
ENSG00000154065	-2.48398	8.59e-05	ANKRD29
ENSG00000154099	-2.53846	0.003449	DNAAF1
ENSG00000154133	-2.80736	4.28e-05	ROBO4
ENSG00000154134	-1.72073	0.000687	ROBO3
ENSG00000154175	-2.69517	1.08e-05	ABI3BP
ENSG00000154188	-2.87403	6.02e-05	ANGPT1
ENSG00000154258	-1.91217	0.00276	ABCA9
ENSG00000154262	-1.42134	0.04611	ABCA6
ENSG00000154263	-2.04293	0.001317	ABCA10
ENSG00000154269	3.33748	1.15e-09	ENPP3
ENSG00000154330	-2.13847	0.000303	PGM5
ENSG00000154342	-2.43686	0.000262	WNT3A
ENSG00000154358	-1.14256	0.049237	OBSCN
ENSG00000154479	-2.34851	0.005481	CCDC173
ENSG00000154553	-1.50741	0.019831	PDLIM3
ENSG00000154556	1.72316	0.04173	SORBS2
ENSG00000154645	2.24046	0.015017	CHODL
ENSG00000154678	-1.53025	0.046604	PDE1C
ENSG00000154721	-2.15112	1.57e-05	JAM2
ENSG00000154734	-2.16328	0.000108	ADAMTS1
ENSG00000154764	-3.74408	2.18e-06	WNT7A
ENSG00000154783	-2.20359	1.12e-05	FGD5
ENSG00000154822	-1.31331	0.015024	PLCL2
ENSG00000154839	2.189	0.011841	SKA1
ENSG00000154856	-1.55259	0.002078	APCDD1
ENSG00000154864	-1.99672	0.005207	PIEZO2
ENSG00000154917	1.33979	0.027415	RAB6B
ENSG00000154920	3.15087	5.87e-06	EME1
ENSG00000154928	-1.78873	0.023465	EPHB1
ENSG00000155066	2.69795	9.22e-07	PROM2
ENSG00000155090	-1.09869	0.038045	KLF10
ENSG00000155265	1.89813	0.000926	GOLGA7B
ENSG00000155465	-1.11563	0.024815	SLC7A7
ENSG00000155511	-4.6084	1.14e-13	GRIA1
ENSG00000155622	-2.42379	0.020681	XAGE2
ENSG00000155657	-1.86334	0.001612	TTN
ENSG00000155659	-1.66942	0.000932	VSIG4
ENSG00000155660	1.38203	0.007305	PDIA4
ENSG00000155754	3.68753	0.007656	C2CD6
ENSG00000155792	1.47072	0.009734	DEPTOR
ENSG00000155846	-1.82789	0.007202	PPARGC1B
ENSG00000155886	4.38991	0.000172	SLC24A2
ENSG00000155897	-4.63106	0.000188	ADCY8
ENSG00000155918	5.68527	0.005155	RAET1L
ENSG00000155966	-2.24586	0.010226	AFF2
ENSG00000155980	2.66092	0.021385	KIF5A
ENSG00000156042	-1.66963	0.035964	CFAP70
ENSG00000156052	-1.10944	0.036968	GNAQ
ENSG00000156150	5.16162	0.000479	ALX3
ENSG00000156206	-2.29625	0.047584	CFAP161
ENSG00000156218	-2.7987	0.000327	ADAMTSL3
ENSG00000156313	-1.16511	0.038451	RPGR
ENSG00000156413	5.75148	2.39e-08	FUT6
ENSG00000156463	1.59208	0.024283	SH3RF2
ENSG00000156509	2.2551	0.028835	FBXO43
ENSG00000156510	3.66598	2.93e-10	HKDC1
ENSG00000156689	6.52919	0.00083	GLYATL2
ENSG00000156802	1.60268	0.005196	ATAD2
ENSG00000156804	2.4853	0.000128	FBXO32
ENSG00000156920	-5.41256	0.012973	ADGRG4
ENSG00000156970	3.81424	6.53e-07	BUB1B
ENSG00000157064	2.58784	0.000845	NMNAT2
ENSG00000157193	1.43697	0.0078	LRP8
ENSG00000157224	1.23209	0.01885	CLDN12
ENSG00000157330	-2.56552	0.007439	C1orf158
ENSG00000157399	2.57214	0.000996	ARSE
ENSG00000157456	3.24423	1.62e-05	CCNB2
ENSG00000157483	1.47657	0.019387	MYO1E
ENSG00000157510	-2.2506	8.8e-05	AFAP1L1
ENSG00000157554	-2.24874	6.76e-05	ERG
ENSG00000157570	-1.69649	0.001395	TSPAN18
ENSG00000157613	1.42207	0.005294	CREB3L1
ENSG00000157680	2.43715	0.027368	DGKI
ENSG00000157734	-1.84316	0.001596	SNX22
ENSG00000157856	-2.43247	0.012262	DRC1
ENSG00000157884	-6.338	0.002899	CIB4
ENSG00000157927	-2.73605	2.62e-06	RADIL
ENSG00000157992	2.07414	0.000347	KRTCAP3
ENSG00000158022	-3.22203	0.040654	TRIM63
ENSG00000158055	3.15858	0.004819	GRHL3
ENSG00000158089	2.63355	0.009658	GALNT14
ENSG00000158106	1.69885	0.019831	RHPN1
ENSG00000158113	-2.2045	0.02162	LRRC43
ENSG00000158122	-1.50583	0.005263	AAED1
ENSG00000158125	4.01846	7.08e-08	XDH
ENSG00000158163	-1.52513	0.016679	DZIP1L
ENSG00000158164	-1.93816	0.038061	TMSB15A
ENSG00000158246	-2.58922	3.38e-05	FAM46B
ENSG00000158258	-2.01852	0.005357	CLSTN2
ENSG00000158270	-1.61279	0.013125	COLEC12
ENSG00000158286	1.6516	0.004155	RNF207
ENSG00000158315	4.09213	3.66e-07	RHBDL2
ENSG00000158352	-1.54967	0.006647	SHROOM4
ENSG00000158373	2.59656	3.64e-05	HIST1H2BD
ENSG00000158402	3.79047	3.38e-07	CDC25C
ENSG00000158428	-3.28943	0.000205	CATIP
ENSG00000158435	1.41502	0.010394	CNOT11
ENSG00000158445	-3.42718	0.001255	KCNB1
ENSG00000158458	-2.16694	0.018886	NRG2
ENSG00000158477	3.2715	0.000229	CD1A
ENSG00000158747	-2.19402	0.000956	NBL1
ENSG00000158764	-4.35789	9.47e-07	ITLN2
ENSG00000158825	2.03025	0.012793	CDA
ENSG00000159166	3.17591	1.92e-11	LAD1
ENSG00000159200	-1.42552	0.007713	RCAN1
ENSG00000159259	1.45677	0.007987	CHAF1B
ENSG00000159261	-3.74728	0.011358	CLDN14
ENSG00000159307	-3.21624	1.2e-06	SCUBE1
ENSG00000159388	-1.58564	0.003397	BTG2
ENSG00000159423	1.12337	0.044563	ALDH4A1
ENSG00000159433	-2.12465	0.000274	STARD9
ENSG00000159527	5.12085	0.044378	PGLYRP3
ENSG00000159588	-2.12074	0.005876	CCDC17
ENSG00000159625	-1.9202	0.026048	DRC7
ENSG00000159640	-1.86547	0.000609	ACE
ENSG00000159648	2.3957	0.028284	TEPP
ENSG00000159708	-1.90233	0.007853	LRRC36
ENSG00000159713	-2.95397	1.89e-05	TPPP3
ENSG00000159723	-2.82501	0.000268	AGRP
ENSG00000160013	-2.53281	0.000505	PTGIR
ENSG00000160161	3.97172	4.89e-10	CILP2
ENSG00000160179	-1.1051	0.034587	ABCG1
ENSG00000160188	-2.54064	0.008028	RSPH1
ENSG00000160211	2.06882	0.000331	G6PD
ENSG00000160213	1.23506	0.029673	CSTB
ENSG00000160233	-1.52656	0.030984	LRRC3
ENSG00000160282	-2.04323	0.039955	FTCD
ENSG00000160307	1.2755	0.048618	S100B
ENSG00000160360	-1.32465	0.006562	GPSM1
ENSG00000160401	-3.16122	0.000315	CFAP157
ENSG00000160408	-1.90036	0.000166	ST6GALNAC6
ENSG00000160472	-4.27335	4.24e-05	TMEM190
ENSG00000160588	1.1238	0.036587	MPZL3
ENSG00000160593	-1.75023	0.005902	JAML
ENSG00000160606	1.53226	0.013534	TLCD1
ENSG00000160766	1.65396	0.01143	GBAP1
ENSG00000160801	-2.62559	7.75e-06	PTH1R
ENSG00000160808	-2.71612	0.000247	MYL3
ENSG00000160838	-3.77499	2.84e-05	LRRC71
ENSG00000160867	-3.53893	3.98e-09	FGFR4
ENSG00000160883	-1.3388	0.020651	HK3
ENSG00000160886	1.3528	0.034529	LY6K
ENSG00000160888	-2.09085	5.02e-05	IER2
ENSG00000160949	2.14448	0.00264	TONSL
ENSG00000160951	-2.20476	0.002609	PTGER1
ENSG00000160957	2.42969	0.000273	RECQL4
ENSG00000161011	1.15059	0.033583	SQSTM1
ENSG00000161149	-3.365	0.03093	TUBA3FP
ENSG00000161267	2.43255	1.21e-06	BDH1
ENSG00000161281	-2.99147	1.57e-06	COX7A1
ENSG00000161533	1.01541	0.049751	ACOX1
ENSG00000161544	-1.81994	0.000311	CYGB
ENSG00000161638	-1.53484	0.037088	ITGA5
ENSG00000161649	-5.7667	2.4e-08	CD300LG
ENSG00000161682	1.65112	0.049819	FAM171A2
ENSG00000161800	1.78987	0.001069	RACGAP1
ENSG00000161835	-2.72786	3.4e-06	GRASP
ENSG00000161888	2.03558	0.012762	SPC24
ENSG00000161929	-1.13595	0.042943	SCIMP
ENSG00000161940	-2.24342	0.000265	BCL6B
ENSG00000161973	-3.63034	0.031528	CCDC42
ENSG00000162004	-3.07704	0.00041	CCDC78
ENSG00000162006	6.40128	0.00066	MSLNL
ENSG00000162062	3.4865	1.38e-06	TEDC2
ENSG00000162063	1.98785	0.000466	CCNF
ENSG00000162069	1.42145	0.021301	BICDL2
ENSG00000162073	1.50542	0.00719	PAQR4
ENSG00000162078	2.09305	0.018373	ZG16B
ENSG00000162267	-2.82172	0.000372	ITIH3
ENSG00000162366	1.93175	0.007113	PDZK1IP1
ENSG00000162367	-2.57553	2.31e-05	TAL1
ENSG00000162383	3.67398	0.000303	SLC1A7
ENSG00000162390	1.29168	0.043552	ACOT11
ENSG00000162433	2.05337	0.002965	AK4
ENSG00000162444	-2.83247	3.33e-06	RBP7
ENSG00000162542	1.30028	0.012884	TMCO4
ENSG00000162545	-1.99978	0.000962	CAMK2N1
ENSG00000162571	-2.9255	0.00044	TTLL10
ENSG00000162598	-3.10931	0.003335	C1orf87
ENSG00000162616	-1.36027	0.020913	DNAJB4
ENSG00000162618	-2.3172	0.00034	ADGRL4
ENSG00000162630	-2.04871	0.014406	B3GALT2
ENSG00000162631	-4.10149	7.52e-10	NTNG1
ENSG00000162641	-2.38217	0.044326	AKNAD1
ENSG00000162643	-2.18621	0.008457	WDR63
ENSG00000162654	-2.06795	0.000263	GBP4
ENSG00000162687	-2.07399	0.036101	KCNT2
ENSG00000162706	-2.61465	8.24e-05	CADM3
ENSG00000162711	-1.44891	0.018172	NLRP3
ENSG00000162722	-4.66466	0.002129	TRIM58
ENSG00000162733	-1.45322	0.010033	DDR2
ENSG00000162753	-3.70661	0.004379	SLC9C2
ENSG00000162769	1.26573	0.030242	FLVCR1
ENSG00000162771	-4.64753	8.23e-06	FAM71A
ENSG00000162772	-2.37225	0.000572	ATF3
ENSG00000162813	1.07568	0.032556	BPNT1
ENSG00000162817	-1.90286	0.000549	C1orf115
ENSG00000162836	1.71314	0.005888	ACP6
ENSG00000162840	-4.67122	0.012215	MT2P1
ENSG00000162849	3.21689	4.88e-06	KIF26B
ENSG00000162873	2.98631	0.002357	KLHDC8A
ENSG00000162878	-1.49752	0.028964	PKDCC
ENSG00000162949	2.18565	0.002245	CAPN13
ENSG00000163017	-1.66685	0.0046	ACTG2
ENSG00000163082	2.90494	1.72e-05	SGPP2
ENSG00000163083	-2.09845	0.004779	INHBB
ENSG00000163092	-4.59865	0.019276	XIRP2
ENSG00000163121	2.16418	0.039063	NEURL3
ENSG00000163132	-2.70234	0.00078	MSX1
ENSG00000163145	-2.75621	3.26e-05	C1QTNF7
ENSG00000163207	4.10424	5.84e-05	IVL
ENSG00000163216	5.53256	0.004599	SPRR2D
ENSG00000163218	3.78545	9.58e-05	PGLYRP4
ENSG00000163219	-1.26297	0.013121	ARHGAP25
ENSG00000163220	3.1165	0.045605	S100A9
ENSG00000163263	-3.63712	0.000312	C1orf189
ENSG00000163283	-3.23577	0.001507	ALPP
ENSG00000163347	1.72481	0.012097	CLDN1
ENSG00000163357	5.55215	0.00767	DCST1
ENSG00000163362	2.32928	1.78e-05	INAVA
ENSG00000163378	-1.43584	0.009338	EOGT
ENSG00000163380	-2.07353	0.04862	LMOD3
ENSG00000163431	-1.77238	0.001287	LMOD1
ENSG00000163462	1.66805	0.040197	TRIM46
ENSG00000163467	4.15936	0.016042	TSACC
ENSG00000163485	1.51642	0.03298	ADORA1
ENSG00000163492	-1.90457	0.024076	CCDC141
ENSG00000163501	-2.20916	0.005538	IHH
ENSG00000163507	1.53914	0.017718	CIP2A
ENSG00000163513	-1.52559	0.016985	TGFBR2
ENSG00000163531	-2.03175	0.000996	NFASC
ENSG00000163554	-3.99118	0.023964	SPTA1
ENSG00000163568	2.0203	0.016892	AIM2
ENSG00000163576	-1.96158	0.034151	EFHB
ENSG00000163637	-1.86492	0.000742	PRICKLE2
ENSG00000163638	-2.4775	0.007226	ADAMTS9
ENSG00000163686	-1.49866	0.007276	ABHD6
ENSG00000163687	-3.31005	4.92e-05	DNASE1L3
ENSG00000163697	-1.19327	0.020735	APBB2
ENSG00000163705	6.21551	0.003128	FANCD2OS
ENSG00000163710	-1.94699	0.011338	PCOLCE2
ENSG00000163734	-2.20907	0.001033	CXCL3
ENSG00000163736	-2.99993	0.001553	PPBP
ENSG00000163737	-2.37795	0.045659	PF4
ENSG00000163762	-2.14414	0.000113	TM4SF18
ENSG00000163788	-1.33238	0.023971	SNRK
ENSG00000163808	2.28637	0.000425	KIF15
ENSG00000163815	-3.2726	2.96e-07	CLEC3B
ENSG00000163874	1.21579	0.029977	ZC3H12A
ENSG00000163885	-3.37339	0.000128	CFAP100
ENSG00000163888	2.20965	0.027488	CAMK2N2
ENSG00000163909	-1.68347	0.013851	HEYL
ENSG00000163931	1.19944	0.01505	TKT
ENSG00000163947	-1.05958	0.047904	ARHGEF3
ENSG00000163993	5.79484	0.001517	S100P
ENSG00000164035	-2.98117	6.44e-08	EMCN
ENSG00000164045	2.59971	0.002443	CDC25A
ENSG00000164047	-3.7485	1.97e-05	CAMP
ENSG00000164056	-1.40731	0.013683	SPRY1
ENSG00000164070	1.43678	0.040024	HSPA4L
ENSG00000164078	1.61514	0.006706	MST1R
ENSG00000164093	4.63649	0.008746	PITX2
ENSG00000164109	2.5638	1.47e-05	MAD2L1
ENSG00000164124	1.43378	0.038187	TMEM144
ENSG00000164128	-1.76996	0.019206	NPY1R
ENSG00000164161	-1.99208	0.014694	HHIP
ENSG00000164171	1.58448	0.004541	ITGA2
ENSG00000164176	-1.3405	0.026607	EDIL3
ENSG00000164220	2.65376	0.005167	F2RL2
ENSG00000164236	-2.27706	0.00071	ANKRD33B
ENSG00000164237	2.4093	0.000133	CMBL
ENSG00000164251	2.14614	0.008948	F2RL1
ENSG00000164265	-3.12749	1.37e-06	SCGB3A2
ENSG00000164283	-2.42066	0.004783	ESM1
ENSG00000164330	-2.20645	0.000982	EBF1
ENSG00000164362	6.61835	0.000159	TERT
ENSG00000164366	1.17045	0.045565	CCDC127
ENSG00000164403	1.34076	0.017517	SHROOM1
ENSG00000164418	4.02079	0.000208	GRIK2
ENSG00000164458	7.75353	5.85e-06	T
ENSG00000164466	1.15744	0.033896	SFXN1
ENSG00000164485	5.47652	0.001577	IL22RA2
ENSG00000164520	2.67786	0.010447	RAET1E
ENSG00000164530	-2.68984	0.000302	PI16
ENSG00000164574	1.09361	0.037528	GALNT10
ENSG00000164591	-1.77733	0.019901	MYOZ3
ENSG00000164611	1.94779	0.007563	PTTG1
ENSG00000164619	-3.9199	6.52e-09	BMPER
ENSG00000164627	-2.52682	0.003433	KIF6
ENSG00000164638	1.75765	0.027994	SLC29A4
ENSG00000164647	1.59344	0.010263	STEAP1
ENSG00000164659	-1.585	0.018693	KIAA1324L
ENSG00000164687	-1.8689	0.00392	FABP5
ENSG00000164694	3.06219	7.35e-07	FNDC1
ENSG00000164736	-3.25707	2.5e-05	SOX17
ENSG00000164741	-2.27929	8.21e-06	DLC1
ENSG00000164743	-1.922	0.025032	C8orf48
ENSG00000164749	3.73667	0.000479	HNF4G
ENSG00000164764	-3.70444	1.27e-09	SBSPON
ENSG00000164778	4.29322	0.000772	EN2
ENSG00000164796	-5.16808	0.046107	CSMD3
ENSG00000164849	-1.88973	0.006691	GPR146
ENSG00000164850	-1.87872	0.015055	GPER1
ENSG00000164855	2.34284	0.000185	TMEM184A
ENSG00000164879	-1.94722	0.000768	CA3
ENSG00000164924	1.19593	0.019335	YWHAZ
ENSG00000164932	2.82469	1.25e-05	CTHRC1
ENSG00000164934	1.11057	0.024707	DCAF13
ENSG00000164946	-2.77724	1.78e-05	FREM1
ENSG00000164972	-3.60542	0.000179	C9orf24
ENSG00000164985	-1.06415	0.04367	PSIP1
ENSG00000165071	1.59786	0.048189	TMEM71
ENSG00000165072	-3.03036	1.08e-05	MAMDC2
ENSG00000165092	-1.87748	0.001031	ALDH1A1
ENSG00000165105	1.82483	0.012316	RASEF
ENSG00000165124	-2.71342	3.4e-07	SVEP1
ENSG00000165178	-1.25114	0.028015	NCF1C
ENSG00000165197	-3.60091	2.34e-10	VEGFD
ENSG00000165215	1.33626	0.023279	CLDN3
ENSG00000165272	1.47958	0.029553	AQP3
ENSG00000165304	2.76456	0.000107	MELK
ENSG00000165312	-2.02825	6.98e-05	OTUD1
ENSG00000165323	-4.47186	1.04e-07	FAT3
ENSG00000165383	-4.10596	0.000153	LRRC18
ENSG00000165410	-1.17806	0.02848	CFL2
ENSG00000165424	-1.26026	0.009318	ZCCHC24
ENSG00000165474	4.31815	8.62e-09	GJB2
ENSG00000165480	4.3084	1.17e-07	SKA3
ENSG00000165495	-3.00599	4.2e-06	PKNOX2
ENSG00000165566	-6.05479	0.002721	AMER2
ENSG00000165633	-1.67869	0.001267	VSTM4
ENSG00000165650	1.32807	0.024199	PDZD8
ENSG00000165698	-1.44031	0.037711	SPACA9
ENSG00000165716	-1.17845	0.031746	FAM69B
ENSG00000165757	-1.50549	0.003531	JCAD
ENSG00000165795	-1.71201	0.000328	NDRG2
ENSG00000165807	-1.9671	0.029951	PPP1R36
ENSG00000165810	-3.56826	9.29e-08	BTNL9
ENSG00000165816	1.55629	0.012313	VWA2
ENSG00000165863	-4.27984	0.047686	C10orf82
ENSG00000165891	2.79648	0.011294	E2F7
ENSG00000165898	1.56512	0.004028	ISCA2
ENSG00000165905	1.8856	0.004308	LARGE2
ENSG00000165929	1.75155	0.001406	TC2N
ENSG00000165935	3.63869	0.001411	SMCO2
ENSG00000166025	-1.61406	0.001626	AMOTL1
ENSG00000166086	-1.64898	0.002222	JAM3
ENSG00000166104	4.3758	3.15e-05	AC126323.1
ENSG00000166105	5.26261	0.012468	GLB1L3
ENSG00000166106	-2.41789	6.3e-05	ADAMTS15
ENSG00000166123	3.53105	6.98e-08	GPT2
ENSG00000166126	1.70509	0.049085	AMN
ENSG00000166128	-1.26658	0.017215	RAB8B
ENSG00000166143	4.03778	8.74e-05	PPP1R14D
ENSG00000166145	1.39019	0.030622	SPINT1
ENSG00000166173	-1.65564	0.005046	LARP6
ENSG00000166226	2.2613	0.001354	CCT2
ENSG00000166246	-2.25819	0.015294	C16orf71
ENSG00000166257	-2.66824	0.000373	SCN3B
ENSG00000166265	-2.1179	0.000328	CYYR1
ENSG00000166268	1.85811	0.028693	MYRFL
ENSG00000166275	-1.02038	0.048901	BORCS7
ENSG00000166278	-1.32847	0.03889	C2
ENSG00000166292	-3.87706	2.8e-05	TMEM100
ENSG00000166313	-1.61292	0.001869	APBB1
ENSG00000166317	-3.69017	0.000136	SYNPO2L
ENSG00000166341	-1.36516	0.012531	DCHS1
ENSG00000166342	5.23814	0.001063	NETO1
ENSG00000166405	-1.7866	0.01331	RIC3
ENSG00000166426	5.98769	0.001815	CRABP1
ENSG00000166444	1.50292	0.006768	ST5
ENSG00000166451	1.25247	0.042632	CENPN
ENSG00000166482	-2.96595	2.38e-09	MFAP4
ENSG00000166501	-1.45869	0.008633	PRKCB
ENSG00000166510	-1.88063	0.013333	CCDC68
ENSG00000166523	-1.79456	0.00251	CLEC4E
ENSG00000166535	3.53154	0.044715	A2ML1
ENSG00000166546	3.66068	1.07e-07	BEAN1
ENSG00000166557	1.13912	0.01879	TMED3
[truncated: 1,738 more rows]

## Sheet: MeRIP-seq diff.
ensembl_gene_id	chr	chromStart	chromEnd	score	strand	thickStart	thickEnd	diff.log2.fc	class	external_gene_name
ENSG00000000460	1	170000000	170000000	1e-295	+	170000000	170000000	-1.88	exon	C1orf112
ENSG00000001167	6	41098874	41098874	1e-32	+	41098665	41099083	-3.47	three_prime_utr	NFYA
ENSG00000001626	7	118000000	118000000	2.5e-97	+	118000000	118000000	3.14	CDS	CFTR
ENSG00000002587	4	11399221	11399221	1e-248	-	11398981	11399461	3.1	CDS	HS3ST1
ENSG00000003402	2	201000000	201000000	7.9e-60	+	201000000	201000000	-1.58	three_prime_utr	CFLAR
ENSG00000003402	2	201000000	201000000	5e-46	+	201000000	201000000	1.95	three_prime_utr	CFLAR
ENSG00000004142	17	28347550	28347550	0.0045	-	28347475	28347625	4.2	three_prime_utr	POLDIP2
ENSG00000004142	17	28347982	28347982	0.00066	-	28347922	28348043	3.31	three_prime_utr	POLDIP2
ENSG00000004455	1	33008314	33008314	1e-129	-	33008059	33008570	-2.11	three_prime_utr	AK2
ENSG00000004776	19	35755369	35755369	1e-206	-	35755220	35755518	-1.92	three_prime_utr	HSPB6
ENSG00000005007	19	18832192	18832192	0	+	18832027	18832357	-2.59	five_prime_utr	UPF1
ENSG00000005194	16	57428963	57428963	1.7e-06	-	57428888	57429039	4.55	three_prime_utr	CIAPIN1
ENSG00000005339	16	3727300	3727300	2.5e-13	-	3727210	3727391	3.36	three_prime_utr	CREBBP
ENSG00000005339	16	3728514	3728514	0	-	3727600	3729429	-1.59	CDS	CREBBP
ENSG00000005379	17	58302216	58302216	1e-150	-	58302036	58302396	-3.83	three_prime_utr	TSPOAP1
ENSG00000005700	6	82214475	82214475	0	-	82214310	82214640	1.12	CDS	IBTK
ENSG00000006062	17	45286878	45286878	3.2e-28	-	45286759	45286998	-3.68	CDS	MAP3K14
ENSG00000006194	16	3290388	3290388	1e-245	+	3290044	3290733	-4.57	CDS	ZNF263
ENSG00000006210	16	57384868	57384868	0	+	57384688	57385048	-1.63	three_prime_utr	CX3CL1
ENSG00000006210	16	57384180	57384180	3.2e-35	+	57384030	57384330	-2.41	three_prime_utr	CX3CL1
ENSG00000006634	7	87907669	87907669	2.5e-65	+	87907264	87908074	2.24	CDS	DBF4
ENSG00000006712	19	39386181	39386181	0	-	39385941	39386421	-2.33	CDS	PAF1
ENSG00000006715	7	38725562	38725562	3.2e-82	-	38725263	38725862	-3.64	three_prime_utr	VPS41
ENSG00000006744	17	12992555	12992555	1.3e-32	-	12992420	12992690	-1.74	exon	ELAC2
ENSG00000006756	X	2904343	2904343	2.5e-20	-	2904208	2904478	-3.01	three_prime_utr	ARSD
ENSG00000006831	12	1786188	1786188	0	+	1785978	1786399	-2.85	three_prime_utr	ADIPOR2
ENSG00000006831	12	1787942	1787942	1e-132	+	1787777	1788108	1.49	three_prime_utr	ADIPOR2
ENSG00000007168	17	2685344	2685344	2e-26	+	2685194	2685495	-1.25	three_prime_utr	PAFAH1B1
ENSG00000007516	16	1349335	1349335	6.3e-52	+	1349230	1349441	-2.21	three_prime_utr	BAIAP3
ENSG00000007545	16	1656408	1656408	1e-117	+	1655974	1656842	-1.32	CDS	CRAMP1
ENSG00000007545	16	1674424	1674424	1.3e-28	+	1674080	1674769	2.25	three_prime_utr	CRAMP1
ENSG00000007923	1	6635004	6635004	4.9e-07	-	6634795	6635214	-3.32	three_prime_utr	DNAJC11
ENSG00000007923	1	6635468	6635468	6.3e-27	-	6635333	6635603	-3.14	three_prime_utr	DNAJC11
ENSG00000007933	1	171000000	171000000	3.7e-05	+	171000000	171000000	-4.06	CDS	FMO3
ENSG00000007944	6	16145090	16145090	5e-33	+	16144941	16145239	-4.28	CDS	MYLIP
ENSG00000008226	3	38122555	38122555	7.9e-16	+	38122405	38122705	-5.16	three_prime_utr	DLEC1
ENSG00000008256	7	6164956	6164956	0	-	6164529	6165384	-1.74	CDS	CYTH3
ENSG00000008323	12	6327776	6327776	2.5e-15	+	6327626	6327927	4.25	CDS	PLEKHG6
ENSG00000008513	8	133000000	133000000	2.5e-38	-	133000000	133000000	1.2	three_prime_utr	ST3GAL1
ENSG00000008513	8	133000000	133000000	1e-126	-	133000000	133000000	-1.32	three_prime_utr	ST3GAL1
ENSG00000008710	16	2110076	2110076	0	-	2108397	2111756	-1.16	CDS	PKD1
ENSG00000008710	16	2089729	2089729	1.3e-19	-	2089519	2089939	-2.21	exon	PKD1
ENSG00000009335	7	157000000	157000000	6.6e-10	+	157000000	157000000	2.46	three_prime_utr	UBE3C
ENSG00000009765	6	150000000	150000000	1e-159	+	150000000	150000000	4.56	three_prime_utr	IYD
ENSG00000009954	7	73477070	73477070	0	-	73476876	73477265	-1.06	CDS	BAZ1B
ENSG00000010072	1	231000000	231000000	1.3e-17	+	231000000	231000000	-3.89	five_prime_utr	SPRTN
ENSG00000010292	12	6493818	6493818	2e-30	+	6493564	6494073	-2.6	five_prime_utr	NCAPD2
ENSG00000010322	3	52492202	52492202	6.3e-20	+	52492022	52492383	1.19	exon	NISCH
ENSG00000010810	6	112000000	112000000	1e-182	-	112000000	112000000	-3.44	three_prime_utr	FYN
ENSG00000010818	6	143000000	143000000	0.00044	-	143000000	143000000	-1.75	CDS	HIVEP2
ENSG00000010818	6	143000000	143000000	6.3e-11	-	143000000	143000000	-3.71	CDS	HIVEP2
ENSG00000010818	6	143000000	143000000	0	-	143000000	143000000	1.51	CDS	HIVEP2
ENSG00000011114	14	93241177	93241177	6.3e-94	-	93240997	93241357	-1.04	three_prime_utr	BTBD7
ENSG00000011376	3	45547818	45547818	1e-200	+	45547503	45548133	-2.53	exon	LARS2
ENSG00000011405	11	17089661	17089661	7.9e-11	-	17089586	17089736	4.81	three_prime_utr	PIK3C2A
ENSG00000011405	11	17169092	17169092	0	-	17168807	17169378	-1.39	CDS	PIK3C2A
ENSG00000011422	19	43648884	43648884	2.5e-14	-	43648749	43649019	-3.46	three_prime_utr	PLAUR
ENSG00000012061	19	45408531	45408531	1e-164	-	45408261	45408802	2.47	three_prime_utr	ERCC1
ENSG00000012061	19	45409281	45409281	1e-61	-	45408891	45409671	-1.86	three_prime_utr	ERCC1
ENSG00000012171	3	50276694	50276694	0	+	50276260	50277128	-2.3	exon	SEMA3B
ENSG00000012779	10	45445835	45445835	5e-27	+	45445730	45445940	-2	three_prime_utr	ALOX5
ENSG00000013016	2	31266396	31266396	0.018	+	31266336	31266457	3.56	CDS	EHD3
ENSG00000013374	7	151000000	151000000	2e-14	+	151000000	151000000	3.36	three_prime_utr	NUB1
ENSG00000013375	6	83166426	83166426	2e-11	-	83166306	83166546	-1.51	three_prime_utr	PGM3
ENSG00000013588	12	12912580	12912580	1.3e-64	+	12912460	12912700	-2.26	three_prime_utr	GPRC5A
ENSG00000014164	8	144000000	144000000	1.3e-66	-	144000000	144000000	1.46	CDS	ZC3H3
ENSG00000014216	11	65211586	65211586	1e-124	+	65211406	65211766	-1.05	three_prime_utr	CAPN1
ENSG00000015133	14	91272774	91272774	7.9e-19	-	91272639	91272910	-5.95	CDS	CCDC88C
ENSG00000015133	14	91272325	91272325	4e-29	-	91272160	91272491	1.44	three_prime_utr	CCDC88C
ENSG00000015133	14	91313498	91313498	1.6e-38	-	91313094	91313903	-2.1	CDS	CCDC88C
ENSG00000015133	14	91273313	91273313	7.9e-29	-	91273029	91273598	-2.52	CDS	CCDC88C
ENSG00000015479	5	139000000	139000000	1e-130	+	139000000	139000000	-2.55	CDS	MATR3
ENSG00000015676	7	44384341	44384341	1.6e-05	-	44384236	44384446	2.47	three_prime_utr	NUDCD3
ENSG00000015676	7	44385014	44385014	0	-	44384655	44385374	-1.15	three_prime_utr	NUDCD3
ENSG00000017797	18	9517125	9517125	0	+	9516886	9517365	1.31	CDS	RALBP1
ENSG00000018408	3	150000000	150000000	4e-23	-	150000000	150000000	-1.36	three_prime_utr	WWTR1
ENSG00000019995	10	125000000	125000000	1e-186	+	125000000	125000000	-1.73	three_prime_utr	ZRANB1
ENSG00000020181	8	37842068	37842068	0	+	37841245	37842892	-1.34	CDS	ADGRA2
ENSG00000020577	14	54702378	54702378	0	+	54702123	54702634	-2.52	CDS	SAMD4A
ENSG00000020633	1	24902116	24902116	1e-06	-	24902026	24902206	-2.87	three_prime_utr	RUNX3
ENSG00000022567	8	141000000	141000000	0	-	141000000	141000000	-1.71	three_prime_utr	SLC45A4
ENSG00000023287	8	52657783	52657783	2.5e-15	-	52657693	52657873	-2.34	CDS	RB1CC1
ENSG00000023516	13	42301523	42301523	2e-27	+	42301388	42301659	1.68	CDS	AKAP11
ENSG00000023516	13	42300339	42300339	5e-19	+	42300219	42300460	-2.18	CDS	AKAP11
ENSG00000023516	13	42302976	42302976	7.9e-59	+	42302826	42303127	1.21	CDS	AKAP11
ENSG00000023902	1	150000000	150000000	0	+	150000000	150000000	2.39	exon	PLEKHO1
ENSG00000024422	19	47716855	47716855	5e-11	+	47716750	47716961	-2.4	CDS	EHD2
ENSG00000025708	22	50529667	50529667	5e-80	-	50529278	50530056	-2.29	exon	TYMP
ENSG00000026036	20	63687379	63687379	4e-21	+	63687259	63687499	4.13	exon	RTEL1-TNFRSF6B
ENSG00000026508	11	35139153	35139153	3.2e-33	+	35139078	35139229	-1.13	five_prime_utr	CD44
ENSG00000026652	6	161000000	161000000	1.8e-07	-	161000000	161000000	4.76	three_prime_utr	AGPAT4
ENSG00000028116	2	58159619	58159619	1.3e-50	+	58159469	58159770	1.4	CDS	VRK2
ENSG00000028203	12	95300495	95300495	0	+	95300120	95300871	-1.01	CDS	VEZT
ENSG00000028310	5	864266	864266	1e-241	-	864086	864446	-1.34	exon	BRD9
ENSG00000028528	15	64142985	64142985	1.6e-05	+	64142925	64143046	-4.89	three_prime_utr	SNX1
ENSG00000031081	3	119000000	119000000	1e-33	+	119000000	119000000	-1.98	five_prime_utr	ARHGAP31
ENSG00000031081	3	119000000	119000000	5.1e-08	+	119000000	119000000	2.49	CDS	ARHGAP31
ENSG00000031081	3	119000000	119000000	9.8e-08	+	119000000	119000000	-3.48	three_prime_utr	ARHGAP31
ENSG00000031698	1	109000000	109000000	4e-68	+	109000000	109000000	-1.5	three_prime_utr	SARS
ENSG00000032219	14	58364558	58364558	1e-261	+	58364184	58364933	-1.43	CDS	ARID4A
ENSG00000033030	12	122000000	122000000	0	-	122000000	122000000	-1.81	CDS	ZCCHC8
ENSG00000033050	7	151000000	151000000	6.3e-22	-	151000000	151000000	-3.79	three_prime_utr	ABCF2
ENSG00000033170	14	65742580	65742580	0	+	65742236	65742925	-1.51	three_prime_utr	FUT8
ENSG00000033327	11	78218636	78218636	0	-	78218351	78218922	-1.12	three_prime_utr	GAB2
ENSG00000034053	15	29054299	29054299	1e-188	+	29053894	29054705	-2.68	CDS	APBA2
ENSG00000034152	17	21314391	21314391	1.5e-10	+	21314197	21314585	-3.12	three_prime_utr	MAP2K3
ENSG00000034677	8	100000000	100000000	0	-	100000000	100000000	-1.13	CDS	RNF19A
ENSG00000035862	17	78853066	78853066	3.2e-20	-	78852976	78853157	1.41	three_prime_utr	TIMP2
ENSG00000038219	4	13602738	13602738	1.3e-70	-	13602228	13603249	-1.37	CDS	BOD1L1
ENSG00000038427	5	83539817	83539817	1e-215	+	83539352	83540282	1.55	CDS	VCAN
ENSG00000038532	16	11179954	11179954	1.3e-98	+	11179729	11180180	-3.27	three_prime_utr	CLEC16A
ENSG00000039068	16	68834798	68834798	7.9e-22	+	68834708	68834888	-3.5	three_prime_utr	CDH1
ENSG00000039319	5	80437018	80437018	1e-259	+	80436838	80437198	-4.25	CDS	ZFYVE16
ENSG00000039560	5	34824070	34824070	3.2e-44	+	34823935	34824205	1.24	CDS	RAI14
ENSG00000039560	5	34823740	34823740	5e-11	+	34823665	34823816	-1.04	CDS	RAI14
ENSG00000040531	17	3660547	3660547	6.3e-31	+	3659970	3661125	-2.81	three_prime_utr	CTNS
ENSG00000040633	17	7236059	7236059	0	-	7235356	7236762	-1	CDS	PHF23
ENSG00000041802	3	195000000	195000000	7.9e-49	-	195000000	195000000	-2.11	CDS	LSG1
ENSG00000041982	9	115000000	115000000	0	-	115000000	115000000	-1.88	CDS	TNC
ENSG00000041988	1	6634987	6634987	4.9e-07	+	6634807	6635167	-4	three_prime_utr	THAP3
ENSG00000042317	14	88438112	88438112	8.1e-08	+	88437902	88438322	1.66	exon	SPATA7
ENSG00000043143	5	135000000	135000000	0	+	135000000	135000000	1.75	three_prime_utr	JADE2
ENSG00000044090	6	43052555	43052555	1.3e-14	-	43052420	43052690	-3.15	CDS	CUL7
ENSG00000046647	X	14020247	14020247	0.0039	-	14020172	14020323	-1.31	CDS	GEMIN8
ENSG00000046651	X	13760473	13760473	6.3e-48	+	13760338	13760608	-1.55	exon	OFD1
ENSG00000047346	15	52610045	52610045	7.9e-58	-	52609880	52610210	1.28	CDS	FAM214A
ENSG00000047365	4	36229393	36229393	1.5e-06	-	36229288	36229498	-5.94	CDS	ARAP2
ENSG00000047365	4	36210557	36210557	1.6e-53	-	36210392	36210723	-2.54	CDS	ARAP2
ENSG00000047578	16	27740249	27740249	1.6e-23	+	27740114	27740384	-1.53	CDS	KIAA0556
ENSG00000047648	X	11139146	11139146	0	-	11138771	11139521	2.25	exon	ARHGAP6
ENSG00000047849	3	47911902	47911902	1e-102	-	47911722	47912082	3.4	CDS	MAP4
ENSG00000047936	6	117000000	117000000	5e-11	-	117000000	117000000	-3.63	CDS	ROS1
ENSG00000048471	16	12569734	12569734	3.2e-61	+	12569194	12570274	-1.39	three_prime_utr	SNX29
ENSG00000048471	16	12568775	12568775	3.2e-31	+	12568595	12568955	-3.23	three_prime_utr	SNX29
ENSG00000048649	11	77701934	77701934	6.3e-38	-	77701799	77702070	-1.34	CDS	RSF1
ENSG00000049239	1	9270063	9270063	1e-165	+	9269898	9270228	-1.29	three_prime_utr	H6PD
ENSG00000049239	1	9264144	9264144	1e-84	+	9263724	9264564	-1.63	CDS	H6PD
ENSG00000049239	1	9265088	9265088	2.5e-79	+	9264713	9265463	-2.58	three_prime_utr	H6PD
ENSG00000049239	1	9269119	9269119	0	+	9268819	9269419	-1.87	three_prime_utr	H6PD
ENSG00000049246	1	7827380	7827380	1e-132	+	7827185	7827576	-1.26	CDS	PER3
ENSG00000049283	17	50542372	50542372	6.3e-24	+	50542162	50542582	4.29	three_prime_utr	EPN3
ENSG00000049449	11	32105409	32105409	1e-137	+	32105214	32105605	-2.08	exon	RCN1
ENSG00000049618	6	157000000	157000000	3e-09	+	157000000	157000000	-1.8	three_prime_utr	ARID1B
ENSG00000049656	5	1318312	1318312	1e-264	-	1318192	1318433	-2.84	exon	CLPTM1L
ENSG00000050165	11	11963315	11963315	6.3e-20	-	11963165	11963465	-2.53	three_prime_utr	DKK3
ENSG00000050344	7	26184686	26184686	2.2e-10	+	26184581	26184792	-2.43	CDS	NFE2L3
ENSG00000050344	7	26185718	26185718	0	+	26185389	26186048	1.18	CDS	NFE2L3
ENSG00000050405	12	50177254	50177254	1e-191	-	50176954	50177554	-1.3	CDS	LIMA1
ENSG00000050555	9	131000000	131000000	1e-45	+	131000000	131000000	-3.63	three_prime_utr	LAMC3
ENSG00000050820	16	75242783	75242783	1.6e-48	-	75242513	75243054	1.32	three_prime_utr	BCAR1
ENSG00000051009	11	6223995	6223995	0.0001	-	6223905	6224086	-3.46	CDS	FAM160A2
ENSG00000051382	3	139000000	139000000	1.6e-30	-	139000000	139000000	-1.44	three_prime_utr	PIK3CB
ENSG00000052126	12	19274770	19274770	1e-175	+	19274635	19274906	2.26	CDS	PLEKHA5
ENSG00000052344	16	31131760	31131760	0	-	31131432	31132088	-1.84	three_prime_utr	PRSS8
ENSG00000052749	10	97356926	97356926	2e-60	-	97356746	97357106	1.63	three_prime_utr	RRP12
ENSG00000053254	14	89161848	89161848	1.3e-54	-	89161638	89162058	1.83	three_prime_utr	FOXN3
ENSG00000053254	14	89161308	89161308	5e-12	-	89161218	89161399	-2.39	three_prime_utr	FOXN3
ENSG00000053372	1	19258969	19258969	2e-53	+	19258820	19259118	-3.13	three_prime_utr	MRTO4
ENSG00000054118	1	36304053	36304053	0	+	36303828	36304278	-1.16	three_prime_utr	THRAP3
ENSG00000054118	1	36289229	36289229	1e-226	+	36289109	36289350	-1.45	CDS	THRAP3
ENSG00000054277	1	242000000	242000000	0	-	242000000	242000000	1.85	three_prime_utr	OPN3
ENSG00000054277	1	242000000	242000000	2.3e-10	-	242000000	242000000	2.14	CDS	OPN3
ENSG00000054598	6	1611290	1611290	0	+	1610031	1612549	1.8	CDS	FOXC1
ENSG00000054654	14	64003081	64003081	6.3e-20	+	64002886	64003277	-1.82	CDS	SYNE2
ENSG00000054793	20	51598637	51598637	9.99988867182683e-320	-	51598308	51598967	-2.18	three_prime_utr	ATP9A
ENSG00000055070	1	16395294	16395294	0	+	16395129	16395459	-2.7	three_prime_utr	SZRD1
ENSG00000055163	5	157000000	157000000	2.5e-15	+	157000000	157000000	2.81	three_prime_utr	CYFIP2
ENSG00000055208	6	149000000	149000000	3.2e-86	+	149000000	149000000	-2.27	CDS	TAB2
ENSG00000055211	6	150000000	150000000	1e-271	+	150000000	150000000	-2.09	three_prime_utr	GINM1
ENSG00000055483	17	78807384	78807384	7.9e-13	-	78807324	78807445	-3.5	CDS	USP36
ENSG00000055483	17	78803665	78803665	5e-100	-	78803485	78803846	-2.96	CDS	USP36
ENSG00000055609	7	152000000	152000000	0	-	152000000	152000000	-1.64	CDS	KMT2C
ENSG00000055609	7	152000000	152000000	0	-	152000000	152000000	-1.24	three_prime_utr	KMT2C
ENSG00000055609	7	152000000	152000000	2.5e-12	-	152000000	152000000	-2.11	three_prime_utr	KMT2C
ENSG00000055917	2	20250172	20250172	1.3e-24	-	20250037	20250308	-1.83	three_prime_utr	PUM2
ENSG00000056558	9	121000000	121000000	1.6e-27	-	121000000	121000000	1.6	three_prime_utr	TRAF1
ENSG00000056972	6	112000000	112000000	7.9e-93	-	112000000	112000000	-3.78	CDS	TRAF3IP2
ENSG00000057019	3	98799598	98799598	0	-	98799478	98799719	-1.95	CDS	DCBLD2
ENSG00000057663	6	106000000	106000000	1e-164	-	106000000	106000000	-2.72	three_prime_utr	ATG5
ENSG00000057704	12	94581787	94581787	1e-102	-	94581622	94581952	-2.79	CDS	TMCC3
ENSG00000057704	12	94570201	94570201	5e-98	-	94569932	94570471	-2.25	three_prime_utr	TMCC3
ENSG00000058085	1	183000000	183000000	0	+	183000000	183000000	-1.25	three_prime_utr	LAMC2
ENSG00000058600	16	22325803	22325803	1e-200	+	22325333	22326274	-1.2	exon	POLR3E
ENSG00000058673	1	204000000	204000000	1.3e-45	+	204000000	204000000	-1.97	three_prime_utr	ZC3H11A
ENSG00000058673	1	204000000	204000000	1.6e-40	+	204000000	204000000	-2.44	five_prime_utr	ZC3H11A
ENSG00000058729	5	97167695	97167695	0	-	97167500	97167890	-1.25	CDS	RIOK2
ENSG00000059377	7	140000000	140000000	1.6e-14	+	140000000	140000000	2.5	CDS	TBXAS1
ENSG00000060069	18	79715335	79715335	0	+	79713103	79717568	-1.61	CDS	CTDP1
ENSG00000060237	12	908751	908751	1e-164	+	908601	908902	-4.09	CDS	WNK1
ENSG00000061273	12	47783561	47783561	1e-139	-	47783381	47783742	-1.7	exon	HDAC7
ENSG00000061936	12	132000000	132000000	4e-12	+	132000000	132000000	-1.22	exon	SFSWAP
ENSG00000061938	3	196000000	196000000	1e-149	-	196000000	196000000	-1.03	exon	TNK2
ENSG00000062194	5	57262881	57262881	2e-93	+	57262671	57263091	-1.06	three_prime_utr	GPBP1
ENSG00000062598	20	46367143	46367143	1e-37	-	46366768	46367518	-2.53	three_prime_utr	ELMO2
ENSG00000063169	19	47680321	47680321	9.99988867182683e-321	+	47679857	47680785	-1.35	CDS	BICRA
ENSG00000063169	19	47679663	47679663	5.5e-10	+	47679528	47679798	-4.54	CDS	BICRA
ENSG00000063241	19	55453104	55453104	6.3e-16	-	55452984	55453225	-4.73	exon	ISOC2
ENSG00000063660	2	240000000	240000000	1e-303	+	240000000	240000000	-1.11	three_prime_utr	GPC1
ENSG00000064012	2	201000000	201000000	1.7e-09	+	201000000	201000000	3.68	CDS	CASP8
ENSG00000064393	7	140000000	140000000	4.8e-06	-	140000000	140000000	3.03	three_prime_utr	HIPK2
ENSG00000064547	19	19624099	19624099	1e-105	-	19623667	19624532	-1.66	three_prime_utr	LPAR2
ENSG00000064651	5	128000000	128000000	3.2e-66	+	128000000	128000000	1.06	CDS	SLC12A2
ENSG00000064687	19	1065342	1065342	1.3e-99	+	1065113	1065572	-2.34	CDS	ABCA7
ENSG00000064933	2	190000000	190000000	3.2e-12	+	190000000	190000000	-1.65	CDS	PMS1
ENSG00000064933	2	190000000	190000000	3.2e-63	+	190000000	190000000	-2.65	CDS	PMS1
ENSG00000064989	2	187000000	187000000	1e-102	-	187000000	187000000	-2.42	three_prime_utr	CALCRL
ENSG00000064995	6	34887910	34887910	6.3e-12	-	34887820	34888000	-3.06	CDS	TAF11
ENSG00000064999	6	35088849	35088849	4e-74	+	35088654	35089044	-1.59	three_prime_utr	ANKS1A
ENSG00000065000	19	2101197	2101197	7.9e-30	-	2101047	2101348	-1.43	three_prime_utr	AP3D1
ENSG00000065060	6	34859263	34859263	2e-83	+	34859053	34859473	-2.01	CDS	UHRF1BP1
ENSG00000065243	1	88833392	88833392	0	+	88833079	88833706	-2.03	exon	PKN2
ENSG00000065320	17	9243430	9243430	2.5e-16	+	9243250	9243610	-3.37	three_prime_utr	NTN1
ENSG00000065457	16	75612497	75612497	1e-53	-	75612272	75612722	2.07	three_prime_utr	ADAT1
ENSG00000065526	1	15930693	15930693	6.3e-14	+	15930588	15930798	2.3	CDS	SPEN
ENSG00000065526	1	15935379	15935379	7.9e-56	+	15935079	15935679	-2.19	CDS	SPEN
ENSG00000065526	1	15939771	15939771	0	+	15939441	15940101	-1.6	three_prime_utr	SPEN
ENSG00000065526	1	15929421	15929421	0	+	15929271	15929571	-1.15	CDS	SPEN
ENSG00000065526	1	15928582	15928582	0	+	15928133	15929032	-2.02	CDS	SPEN
ENSG00000065534	3	124000000	124000000	0	-	124000000	124000000	-1.11	CDS	MYLK
ENSG00000065548	2	187000000	187000000	2.5e-18	+	187000000	187000000	-1.91	three_prime_utr	ZC3H15
ENSG00000065559	17	12141601	12141601	0	+	12141197	12142005	-1.08	three_prime_utr	MAP2K4
ENSG00000065809	10	14521000	14521000	0	-	14520745	14521256	-1.55	three_prime_utr	FAM107B
ENSG00000065923	X	46600299	46600299	0.00072	-	46600209	46600390	4.91	three_prime_utr	SLC9A7
ENSG00000066027	1	212000000	212000000	0.00041	+	212000000	212000000	2.07	CDS	PPP2R5A
ENSG00000066044	19	7963540	7963540	2.5e-35	-	7963405	7963675	-2.84	exon	ELAVL1
ENSG00000066135	1	43704678	43704678	4e-21	+	43704528	43704828	2.07	three_prime_utr	KDM4A
ENSG00000066294	1	161000000	161000000	6.3e-66	-	161000000	161000000	-3.97	three_prime_utr	CD84
ENSG00000066322	1	43363829	43363829	5e-45	-	43363694	43363964	-3.81	three_prime_utr	ELOVL1
ENSG00000066336	11	47355129	47355129	1e-78	-	47354949	47355310	-3.24	three_prime_utr	SPI1
ENSG00000066422	3	102000000	102000000	1.3e-80	-	102000000	102000000	-1.36	five_prime_utr	ZBTB11
ENSG00000066654	16	20736028	20736028	7.9e-97	-	20735848	20736209	1.68	three_prime_utr	THUMPD1
ENSG00000066777	8	67198956	67198956	4.7e-06	-	67198761	67199151	-2.25	CDS	ARFGEF1
ENSG00000066933	15	71897712	71897712	1.3e-19	-	71897592	71897833	-1.97	CDS	MYO9A
ENSG00000067064	10	1049020	1049020	1.3e-10	-	1048870	1049170	4.6	five_prime_utr	IDI1
ENSG00000067066	2	231000000	231000000	3.2e-13	+	231000000	231000000	-4.48	CDS	SP100
ENSG00000067182	12	6329175	6329175	0	-	6328756	6329594	-1.23	three_prime_utr	TNFRSF1A
ENSG00000067248	5	55283509	55283509	4e-62	-	55283254	55283764	-1.07	exon	DHX29
ENSG00000067365	16	8628923	8628923	1e-14	+	8628803	8629043	4.36	CDS	METTL22
ENSG00000067369	15	43456156	43456156	7.9e-99	-	43455991	43456322	2.4	CDS	TP53BP1
ENSG00000067606	1	2184998	2184998	1e-237	+	2184602	2185395	-1.89	CDS	PRKCZ
ENSG00000067798	12	78119681	78119681	3.8e-06	+	78119591	78119771	-5.39	CDS	NAV3
ENSG00000067900	18	20950919	20950919	7.9e-18	-	20950799	20951039	-2.72	three_prime_utr	ROCK1
ENSG00000068028	3	50337291	50337291	5.6e-10	-	50337186	50337397	-4.18	exon	RASSF1
ENSG00000068078	4	1807275	1807275	1.2e-07	+	1807171	1807380	-2.7	three_prime_utr	FGFR3
ENSG00000068097	17	60043462	60043462	1.6e-10	-	60043342	60043582	-4.35	three_prime_utr	HEATR6
ENSG00000068305	15	99712688	99712688	1e-173	+	99712478	99712899	-1.95	exon	MEF2A
ENSG00000068724	2	47074175	47074175	6.3e-15	+	47073980	47074370	-2	three_prime_utr	TTC7A
ENSG00000068971	11	64925654	64925654	4e-16	+	64925564	64925745	1.68	five_prime_utr	PPP2R5B
ENSG00000069011	5	135000000	135000000	0	-	135000000	135000000	3.3	three_prime_utr	PITX1
ENSG00000069020	5	67165207	67165207	3.2e-23	+	67165072	67165343	-1.83	CDS	MAST4
ENSG00000069020	5	66596645	66596645	1.1e-10	+	66596540	66596750	-1.39	five_prime_utr	MAST4
ENSG00000069122	6	46858987	46858987	0	-	46858597	46859377	-1.18	CDS	ADGRF5
ENSG00000069122	6	46853934	46853934	1.2e-10	-	46853829	46854039	-2.41	three_prime_utr	ADGRF5
ENSG00000069188	17	73338237	73338237	1e-127	-	73337562	73338912	-1.84	three_prime_utr	SDK2
ENSG00000069431	12	21798583	21798583	3.7e-05	-	21798508	21798658	-5.49	three_prime_utr	ABCC9
ENSG00000069667	15	60511381	60511381	4.8e-06	-	60511291	60511472	-3.81	CDS	RORA
ENSG00000069712	1	92181050	92181050	2.1e-05	+	92180975	92181125	-4.87	CDS	KIAA1107
ENSG00000070047	11	608430	608430	1e-236	+	607832	609028	-1.02	CDS	PHRF1
ENSG00000070366	17	2299318	2299318	0	-	2299093	2299544	2.47	CDS	SMG6
ENSG00000070404	19	683279	683279	2.9e-08	+	683190	683369	4.05	three_prime_utr	FSTL3
ENSG00000070404	19	682892	682892	1.6e-12	+	682743	683042	-3.01	three_prime_utr	FSTL3
ENSG00000070413	22	19036581	19036581	2.5e-05	-	19036491	19036672	-4.14	three_prime_utr	DGCR2
ENSG00000070413	22	19037090	19037090	1e-135	-	19036820	19037361	-2.65	three_prime_utr	DGCR2
ENSG00000070423	19	647794	647794	6.3e-24	-	647555	648034	-1.46	exon	RNF126
ENSG00000070444	17	2386698	2386698	4e-55	-	2386548	2386849	-3.89	three_prime_utr	MNT
ENSG00000070526	17	76629336	76629336	2.5e-52	-	76629126	76629547	-1.53	three_prime_utr	ST6GALNAC1
ENSG00000070610	9	35748616	35748616	0	-	35748392	35748840	-1.13	CDS	GBA2
ENSG00000070610	9	35737193	35737193	0	-	35737014	35737373	-2.52	three_prime_utr	GBA2
ENSG00000070778	14	88468008	88468008	1.6e-94	-	88467813	88468203	3.16	three_prime_utr	PTPN21
ENSG00000070961	12	89590833	89590833	0	-	89590593	89591073	1.79	three_prime_utr	ATP2B1
ENSG00000071054	2	102000000	102000000	0.00037	+	102000000	102000000	-2.66	three_prime_utr	MAP4K4
ENSG00000071073	2	98726400	98726400	1e-149	-	98726190	98726611	-4.18	five_prime_utr	MGAT4A
ENSG00000071073	2	98621325	98621325	7.9e-43	-	98621145	98621506	-1.83	three_prime_utr	MGAT4A
ENSG00000071246	14	76782505	76782505	1.3e-19	+	76782325	76782685	1.86	three_prime_utr	VASH1
ENSG00000071246	14	76776081	76776081	1e-150	+	76775931	76776232	-2.51	CDS	VASH1
ENSG00000071282	3	8574463	8574463	4.8e-09	+	8574343	8574583	-2.44	three_prime_utr	LMCD1
ENSG00000071553	X	154000000	154000000	7.1e-05	+	154000000	154000000	-1.89	three_prime_utr	ATP6AP1
ENSG00000071564	19	1611550	1611550	1.1e-09	-	1611475	1611626	-3.81	three_prime_utr	TCF3
ENSG00000071655	19	1592695	1592695	2.5e-14	-	1592590	1592801	3.16	five_prime_utr	MBD3
ENSG00000071655	19	1585128	1585128	1e-26	-	1584928	1585329	-2.01	CDS	MBD3
ENSG00000072042	14	67677475	67677475	4e-12	-	67677400	67677551	4.48	exon	RDH11
ENSG00000072071	19	14163057	14163057	4.3e-08	-	14162862	14163253	-2.96	CDS	ADGRL1
ENSG00000072071	19	14158427	14158427	0.00027	-	14158367	14158487	-4.77	CDS	ADGRL1
ENSG00000072071	19	14151310	14151310	0	-	14151040	14151581	-2.61	CDS	ADGRL1
ENSG00000072110	14	68874711	68874711	4e-20	-	68874621	68874801	-1.67	exon	ACTN1
ENSG00000072121	14	67798273	67798273	3.2e-29	-	67798123	67798424	-2.13	CDS	ZFYVE26
ENSG00000072121	14	67748406	67748406	1.3e-22	-	67748241	67748572	-2.36	three_prime_utr	ZFYVE26
ENSG00000072135	2	130000000	130000000	3.2e-83	+	130000000	130000000	1.01	three_prime_utr	PTPN18
ENSG00000072210	17	19677104	19677104	1.3e-21	+	19676939	19677269	-1.83	three_prime_utr	ALDH3A2
ENSG00000072364	5	133000000	133000000	1e-152	-	133000000	133000000	-2.42	CDS	AFF4
ENSG00000072415	14	67279360	67279360	0	+	67279150	67279570	-1.54	CDS	MPP5
ENSG00000072422	10	60888534	60888534	1e-118	-	60888325	60888744	1.5	CDS	RHOBTB1
ENSG00000072501	X	53374687	53374687	2.5e-49	-	53374537	53374838	-2.56	three_prime_utr	SMC1A
ENSG00000072682	5	132000000	132000000	7.9e-26	-	132000000	132000000	-5.46	five_prime_utr	P4HA2
ENSG00000072756	3	3148138	3148138	5e-14	+	3148003	3148274	-3.9	CDS	TRNT1
ENSG00000072786	5	172000000	172000000	0	-	172000000	172000000	-2.89	CDS	STK10
ENSG00000072864	16	15724540	15724540	2.5e-86	+	15724405	15724676	2.45	three_prime_utr	NDE1
ENSG00000072864	16	15725259	15725259	1.3e-45	+	15725184	15725335	3.52	three_prime_utr	NDE1
ENSG00000072864	16	15724855	15724855	6.3e-25	+	15724795	15724915	1.72	three_prime_utr	NDE1
ENSG00000073008	19	44661987	44661987	0	+	44661763	44662212	-1.61	three_prime_utr	PVR
ENSG00000073331	4	112000000	112000000	5e-34	+	112000000	112000000	-2.72	exon	ALPK1
ENSG00000073614	12	284572	284572	7.9e-51	-	284437	284708	-1.9	three_prime_utr	KDM5A
ENSG00000073792	3	186000000	186000000	3.2e-35	-	186000000	186000000	2.62	three_prime_utr	IGF2BP2
ENSG00000073910	13	32298807	32298807	1e-203	+	32298612	32299002	-2.28	three_prime_utr	FRY
ENSG00000074054	2	121000000	121000000	0.0035	-	121000000	121000000	-1.09	three_prime_utr	CLASP1
ENSG00000074054	2	121000000	121000000	1e-140	-	121000000	121000000	-2.81	three_prime_utr	CLASP1
ENSG00000074071	16	1772141	1772141	5e-53	-	1771889	1772394	-1.54	three_prime_utr	MRPS34
ENSG00000074356	17	3812640	3812640	0	-	3812325	3812955	-2.94	three_prime_utr	NCBP3
ENSG00000074356	17	3812894	3812894	2.5e-64	-	3812539	3813250	2.18	three_prime_utr	NCBP3
ENSG00000074370	17	3924768	3924768	1e-123	-	3924139	3925398	2.29	three_prime_utr	ATP2A3
ENSG00000074590	12	106000000	106000000	1e-28	-	106000000	106000000	2.01	three_prime_utr	NUAK1
ENSG00000074657	18	58984398	58984398	0	+	58984143	58984653	1.57	CDS	ZNF532
ENSG00000074657	18	58919858	58919858	1.3e-83	+	58919693	58920023	-4.25	CDS	ZNF532
ENSG00000074755	17	4005702	4005702	4e-11	-	4005612	4005793	2.02	three_prime_utr	ZZEF1
ENSG00000074755	17	4006332	4006332	4e-94	-	4006062	4006602	-1.39	three_prime_utr	ZZEF1
ENSG00000074855	19	17328283	17328283	8.7e-07	-	17328163	17328404	2.24	three_prime_utr	ANO8
ENSG00000075151	1	20941939	20941939	1.6e-52	-	20941744	20942135	3.16	CDS	EIF4G3
ENSG00000075213	7	84194699	84194699	7.9e-29	-	84194579	84194820	-2.75	five_prime_utr	SEMA3A
ENSG00000075213	7	83961329	83961329	1e-254	-	83960865	83961794	1.82	three_prime_utr	SEMA3A
ENSG00000075240	22	46677273	46677273	0	+	46676644	46677902	-1.48	three_prime_utr	GRAMD4
ENSG00000075275	22	46463913	46463913	6.3e-12	-	46463763	46464064	1.85	CDS	CELSR1
ENSG00000075275	22	46362932	46362932	0	-	46362542	46363323	-1.47	three_prime_utr	CELSR1
ENSG00000075292	2	71423239	71423239	0	+	71422909	71423570	-1.15	CDS	ZNF638
ENSG00000075407	10	38118794	38118794	1e-119	+	38118344	38119244	-1.66	CDS	ZNF37A
ENSG00000075407	10	38117655	38117655	1.3e-77	+	38117475	38117835	-3.59	CDS	ZNF37A
ENSG00000075856	12	109000000	109000000	2e-14	-	109000000	109000000	-1.3	CDS	SART3
ENSG00000075856	12	109000000	109000000	1.6e-12	-	109000000	109000000	-1.29	CDS	SART3
ENSG00000076108	12	56615301	56615301	1.3e-89	-	56615136	56615467	-1.3	CDS	BAZ2A
ENSG00000076321	1	174000000	174000000	2.5e-35	+	174000000	174000000	-1.56	CDS	KLHL20
ENSG00000076356	1	208000000	208000000	0	-	208000000	208000000	-2.51	three_prime_utr	PLXNA2
ENSG00000076662	19	10338904	10338904	2.5e-05	-	10338784	10339024	-5.17	exon	ICAM3
ENSG00000076706	11	119000000	119000000	1e-80	-	119000000	119000000	-4.61	exon	MCAM
ENSG00000076984	19	7912527	7912527	0	+	7912192	7912863	-2.31	three_prime_utr	MAP2K7
ENSG00000076984	19	7913655	7913655	1.3e-23	+	7913490	7913820	-2.02	three_prime_utr	MAP2K7
ENSG00000077147	10	96522164	96522164	5e-13	-	96522089	96522240	-2.02	three_prime_utr	TM9SF3
ENSG00000077157	1	203000000	203000000	1.6e-57	+	203000000	203000000	1.06	three_prime_utr	PPP1R12B
ENSG00000077232	2	183000000	183000000	1e-105	+	183000000	183000000	-1.15	CDS	DNAJC10
ENSG00000077238	16	27313939	27313939	7.1e-09	+	27313667	27314212	1.6	five_prime_utr	IL4R
ENSG00000077514	11	74640764	74640764	4e-26	+	74640614	74640914	3.67	stop_codon	POLD3
ENSG00000077684	4	129000000	129000000	1e-204	+	129000000	129000000	-1.76	CDS	JADE1
ENSG00000077782	8	38413638	38413638	2e-12	-	38413533	38413743	-4.3	three_prime_utr	FGFR1
ENSG00000078018	2	210000000	210000000	8.7e-06	+	210000000	210000000	-3.07	CDS	MAP2
ENSG00000078061	X	47571770	47571770	2e-87	+	47571620	47571920	-3.77	three_prime_utr	ARAF
ENSG00000078177	4	40120422	40120422	2.5e-27	+	40120182	40120663	-2.51	three_prime_utr	N4BP2
ENSG00000078177	4	40120827	40120827	2.9e-06	+	40120722	40120933	-3.59	three_prime_utr	N4BP2
ENSG00000078618	1	51878427	51878427	1e-242	-	51878277	51878577	-2.33	CDS	NRDC
ENSG00000078687	17	78104926	78104926	1e-124	+	78104701	78105152	-5.13	three_prime_utr	TNRC6C
ENSG00000078687	17	78106079	78106079	6.3e-65	+	78105869	78106290	2.07	three_prime_utr	TNRC6C
ENSG00000078687	17	78051123	78051123	4e-65	+	78050838	78051408	1.76	CDS	TNRC6C
ENSG00000078687	17	78108625	78108625	2.1e-08	+	78108475	78108775	-4.47	three_prime_utr	TNRC6C
ENSG00000078699	20	33644574	33644574	1.6e-69	+	33644379	33644769	1.74	CDS	CBFA2T2
ENSG00000078699	20	33648330	33648330	5e-36	+	33648180	33648480	-2.89	three_prime_utr	CBFA2T2
ENSG00000078900	1	3733418	3733418	5e-33	+	3732939	3733897	-2.85	three_prime_utr	TP73
ENSG00000078967	7	43955375	43955375	6.3e-95	+	43955240	43955510	-3.38	three_prime_utr	UBE2D4
ENSG00000079134	18	244962	244962	3.2e-18	-	244827	245097	2.22	exon	THOC1
ENSG00000079313	19	1828217	1828217	4e-26	-	1828007	1828427	3.45	CDS	REXO1
ENSG00000079337	12	47737408	47737408	0	-	47737153	47737663	-2.67	three_prime_utr	RAPGEF3
ENSG00000079691	6	25600559	25600559	2.5e-32	+	25600454	25600665	1.48	CDS	CARMIL1
ENSG00000079999	19	10491785	10491785	2e-15	-	10491680	10491890	-3.61	CDS	KEAP1
ENSG00000080189	20	46358676	46358676	1e-145	-	46358496	46358857	3.99	five_prime_utr	SLC35C2
ENSG00000080200	3	97876581	97876581	1e-271	+	97876147	97877016	-1.4	CDS	CRYBG3
ENSG00000080200	3	97874126	97874126	1.9e-08	+	97874021	97874232	-3.73	CDS	CRYBG3
ENSG00000080345	2	151000000	151000000	1e-105	+	151000000	151000000	-1.36	three_prime_utr	RIF1
ENSG00000080345	2	151000000	151000000	2e-15	+	151000000	151000000	-1.56	CDS	RIF1
ENSG00000080371	12	71785703	71785703	1e-183	+	71785568	71785839	-2.23	three_prime_utr	RAB21
ENSG00000080603	16	30738830	30738830	0	+	30737900	30739760	-1.13	CDS	SRCAP
ENSG00000080603	16	30724813	30724813	0	+	30724303	30725324	-2.48	CDS	SRCAP
ENSG00000080603	16	30723869	30723869	1.6e-50	+	30723644	30724094	-1.9	CDS	SRCAP
ENSG00000080845	20	36527166	36527166	1e-241	+	36526836	36527497	-1.71	three_prime_utr	DLGAP4
ENSG00000081019	1	114000000	114000000	1e-161	-	114000000	114000000	1.11	CDS	RSBN1
ENSG00000081019	1	114000000	114000000	0	-	114000000	114000000	1.37	CDS	RSBN1
ENSG00000081177	14	69241278	69241278	3.8e-10	+	69241113	69241443	-2.39	three_prime_utr	EXD2
ENSG00000081189	5	88722708	88722708	5e-42	-	88722543	88722874	-2.78	exon	MEF2C
ENSG00000081277	1	201000000	201000000	4e-34	+	201000000	201000000	5.33	five_prime_utr	PKP1
ENSG00000081479	2	169000000	169000000	4e-33	-	169000000	169000000	1.8	CDS	LRP2
ENSG00000081665	19	19795505	19795505	2.5e-57	-	19795355	19795655	-1.6	CDS	ZNF506
ENSG00000081665	19	19794681	19794681	4e-93	-	19794307	19795056	-1.42	CDS	ZNF506
ENSG00000081692	1	228000000	228000000	3.2e-15	-	228000000	228000000	3.2	exon	JMJD4
ENSG00000081803	7	122000000	122000000	1e-109	-	122000000	122000000	-1.23	CDS	CADPS2
ENSG00000081803	7	123000000	123000000	1.6e-37	-	123000000	123000000	1.36	CDS	CADPS2
ENSG00000081818	5	141000000	141000000	6.3e-25	+	141000000	141000000	2.01	CDS	PCDHB4
ENSG00000081818	5	141000000	141000000	3.5e-09	+	141000000	141000000	4.29	five_prime_utr	PCDHB4
ENSG00000081913	18	62979204	62979204	7.9e-17	+	62978844	62979564	1.22	exon	PHLPP1
ENSG00000081913	18	62716438	62716438	4e-27	+	62716078	62716799	1.79	CDS	PHLPP1
ENSG00000082074	5	39202255	39202255	6.3e-50	-	39201851	39202659	-2.52	CDS	FYB1
ENSG00000082269	6	70526446	70526446	0	+	70526251	70526642	1.25	CDS	FAM135A
ENSG00000082269	6	70525036	70525036	3.2e-05	+	70524901	70525172	2.87	CDS	FAM135A
ENSG00000082438	2	165000000	165000000	1e-145	-	165000000	165000000	-1.1	CDS	COBLL1
ENSG00000082438	2	165000000	165000000	1.6e-58	-	165000000	165000000	-3.08	CDS	COBLL1
ENSG00000082458	X	70502556	70502556	0	+	70502316	70502796	-1.37	three_prime_utr	DLG3
ENSG00000082497	1	210000000	210000000	1e-249	+	210000000	210000000	-2.89	CDS	SERTAD4
ENSG00000082497	1	210000000	210000000	4e-08	+	210000000	210000000	3.2	CDS	SERTAD4
ENSG00000082516	5	155000000	155000000	2.4e-05	-	155000000	155000000	2.75	three_prime_utr	GEMIN5
ENSG00000082701	3	120000000	120000000	3.2e-30	-	120000000	120000000	-2.15	five_prime_utr	GSK3B
ENSG00000082781	3	125000000	125000000	7.9e-26	-	125000000	125000000	-2.06	three_prime_utr	ITGB5
ENSG00000082805	12	1028154	1028154	1e-142	+	1028019	1028290	-1.02	CDS	ERC1
ENSG00000082805	12	1494179	1494179	0	+	1493595	1494764	-1.22	three_prime_utr	ERC1
ENSG00000082898	2	61538177	61538177	1e-115	-	61537758	61538596	-1.13	five_prime_utr	XPO1
ENSG00000083093	16	23636043	23636043	2e-92	-	23635789	23636298	-1.42	CDS	PALB2
ENSG00000083097	6	83129184	83129184	1e-178	+	83128944	83129424	-1.1	CDS	DOPEY1
ENSG00000083168	8	41933878	41933878	1e-175	-	41933698	41934058	-1.77	CDS	KAT6A
ENSG00000083168	8	41941110	41941110	0	-	41940915	41941305	-3.3	CDS	KAT6A
ENSG00000083168	8	41932486	41932486	0	-	41931872	41933100	-1.53	CDS	KAT6A
ENSG00000083223	9	86323356	86323356	0	-	86322892	86323821	1.34	CDS	ZCCHC6
ENSG00000083307	8	102000000	102000000	2e-20	+	102000000	102000000	-2.74	three_prime_utr	GRHL2
ENSG00000083307	8	102000000	102000000	0	+	102000000	102000000	-1.84	three_prime_utr	GRHL2
ENSG00000083307	8	102000000	102000000	1.6e-79	+	102000000	102000000	1.67	three_prime_utr	GRHL2
ENSG00000083307	8	102000000	102000000	4.7e-08	+	102000000	102000000	-2.66	CDS	GRHL2
ENSG00000083312	5	72908963	72908963	6.3e-16	+	72908858	72909068	3.46	three_prime_utr	TNPO1
ENSG00000083812	19	58471121	58471121	2e-40	+	58470851	58471391	-2.76	exon	ZNF324
ENSG00000083814	19	57721291	57721291	7.9e-50	-	57720887	57721696	-2.1	three_prime_utr	ZNF671
ENSG00000083844	19	57212892	57212892	5e-78	+	57212412	57213373	-1.38	CDS	ZNF264
ENSG00000083857	4	187000000	187000000	5e-33	-	187000000	187000000	1.56	CDS	FAT1
ENSG00000083857	4	187000000	187000000	2e-69	-	187000000	187000000	-1.22	CDS	FAT1
ENSG00000083857	4	187000000	187000000	0	-	187000000	187000000	1.89	CDS	FAT1
ENSG00000083857	4	187000000	187000000	1e-169	-	187000000	187000000	-1.4	CDS	FAT1
ENSG00000084073	1	40292636	40292636	7.9e-53	+	40292457	40292815	-3.17	CDS	ZMPSTE24
ENSG00000084093	4	56931786	56931786	0	+	56931442	56932130	1.05	exon	REST
ENSG00000084112	12	109000000	109000000	1e-166	-	109000000	109000000	-1.97	three_prime_utr	SSH1
ENSG00000084112	12	109000000	109000000	1e-184	-	109000000	109000000	-2.58	CDS	SSH1
ENSG00000084676	2	24769862	24769862	1e-104	+	24769562	24770163	-2.67	three_prime_utr	NCOA1
ENSG00000085117	11	44619275	44619275	1.8e-10	+	44619170	44619380	-2.16	three_prime_utr	CD82
ENSG00000085185	X	130000000	130000000	1.9e-09	+	130000000	130000000	1.95	CDS	BCORL1
ENSG00000085276	3	169000000	169000000	0	-	169000000	169000000	-1.14	three_prime_utr	MECOM
ENSG00000085721	16	15061680	15061680	1.6e-44	-	15061456	15061905	-1.14	three_prime_utr	RRN3
ENSG00000085733	11	70435595	70435595	4e-16	+	70435505	70435686	-1.57	three_prime_utr	CTTN
ENSG00000085982	2	233000000	233000000	2.5e-07	-	233000000	233000000	-5.83	three_prime_utr	USP40
ENSG00000086015	1	46035599	46035599	1.3e-31	+	46035075	46036124	1.46	CDS	MAST2
ENSG00000086062	9	33113417	33113417	4e-33	-	33113342	33113492	-1.69	three_prime_utr	B4GALT1
ENSG00000086289	7	37920740	37920740	1e-188	+	37920606	37920875	-3.28	five_prime_utr	EPDR1
ENSG00000086548	19	41756848	41756848	1e-251	+	41756773	41756923	-1.83	CDS	CEACAM6
ENSG00000086589	5	151000000	151000000	7.9e-23	-	151000000	151000000	1.8	three_prime_utr	RBM22
ENSG00000087074	19	48874451	48874451	1e-102	+	48874123	48874779	-1.6	CDS	PPP1R15A
ENSG00000087111	17	28554116	28554116	8.5e-07	-	28554041	28554192	-4.64	exon	PIGS
ENSG00000087152	17	44192972	44192972	0.00069	-	44192852	44193093	3.12	three_prime_utr	ATXN7L3
ENSG00000087266	4	2829818	2829818	1e-233	+	2829563	2830073	-1.02	CDS	SH3BP2
ENSG00000087302	14	52005392	52005392	5.1e-06	+	52005272	52005512	-3.13	three_prime_utr	RTRAF
ENSG00000087303	14	52005370	52005370	1.5e-05	-	52005280	52005460	-3.3	three_prime_utr	NID2
ENSG00000087338	2	69829895	69829895	6.3e-45	+	69829641	69830149	-2.35	CDS	GMCL1
ENSG00000087448	12	27798108	27798108	4e-64	+	27797749	27798467	-2.21	CDS	KLHL42
ENSG00000087502	12	29341040	29341040	1.6e-30	-	29340876	29341205	-3.48	three_prime_utr	ERGIC2
ENSG00000087903	19	5994225	5994225	4e-80	-	5993731	5994719	-2.66	three_prime_utr	RFX2
ENSG00000088256	19	3121928	3121928	0	+	3121077	3122780	-1.12	three_prime_utr	GNA11
ENSG00000088298	20	35115596	35115596	5e-39	-	35115416	35115777	-2.05	CDS	EDEM2
ENSG00000088808	14	104000000	104000000	1e-236	-	104000000	104000000	-1.3	three_prime_utr	PPP1R13B
ENSG00000088808	14	104000000	104000000	1e-203	-	104000000	104000000	-1.21	CDS	PPP1R13B
ENSG00000088808	14	104000000	104000000	3.2e-25	-	104000000	104000000	-2.85	CDS	PPP1R13B
ENSG00000088827	20	3687764	3687764	1.6e-56	-	3687509	3688019	-3.32	three_prime_utr	SIGLEC1
ENSG00000088888	20	3866254	3866254	1.6e-11	+	3866149	3866360	-4.74	three_prime_utr	MAVS
ENSG00000088970	20	21162058	21162058	2.5e-35	+	21161878	21162238	2.33	CDS	KIZ
ENSG00000089060	12	113000000	113000000	9.8e-08	-	113000000	113000000	3.47	three_prime_utr	SLC8B1
ENSG00000089094	12	121000000	121000000	1.6e-08	-	121000000	121000000	-3.55	exon	KDM2B
ENSG00000089094	12	122000000	122000000	5e-22	-	122000000	122000000	-2.72	exon	KDM2B
ENSG00000089159	12	120000000	120000000	3.2e-41	-	120000000	120000000	-1.44	three_prime_utr	PXN
ENSG00000089177	20	16379814	16379814	2.5e-98	-	16379649	16379979	-1.08	CDS	KIF16B
ENSG00000089225	12	114000000	114000000	3e-06	-	114000000	114000000	-4.54	three_prime_utr	TBX5
ENSG00000089248	12	112000000	112000000	1e-223	+	112000000	112000000	-1.51	CDS	ERP29
ENSG00000089335	19	34684690	34684690	1.6e-78	+	34684390	34684990	-1.43	exon	ZNF302
ENSG00000089723	14	94046085	94046085	2.3e-08	+	94045935	94046236	5.43	three_prime_utr	OTUB2
ENSG00000089737	14	94060266	94060266	1.3e-24	-	94060161	94060372	-2.56	CDS	DDX24
ENSG00000089737	14	94051168	94051168	6.3e-19	-	94051078	94051259	-2.88	three_prime_utr	DDX24
ENSG00000089847	19	4217001	4217001	3.7e-09	+	4216792	4217210	2.92	CDS	ANKRD24
ENSG00000089876	10	126000000	126000000	0	-	126000000	126000000	1	five_prime_utr	DHX32
ENSG00000090339	19	10285361	10285361	0	+	10284915	10285808	-1.32	three_prime_utr	ICAM1
ENSG00000090432	1	20500383	20500383	0	-	20499952	20500815	-1.61	three_prime_utr	MUL1
ENSG00000090432	1	20508027	20508027	5.5e-05	-	20507952	20508102	1.41	five_prime_utr	MUL1
ENSG00000090432	1	20501156	20501156	7.9e-26	-	20500963	20501350	-2.45	CDS	MUL1
ENSG00000090530	3	190000000	190000000	0.00042	-	190000000	190000000	-2.29	CDS	P3H2
ENSG00000090565	16	521154	521154	6e-10	+	520765	521544	-2.38	three_prime_utr	RAB11FIP3
ENSG00000090612	12	133000000	133000000	1e-49	+	133000000	133000000	-2.21	CDS	ZNF268
ENSG00000090615	12	133000000	133000000	5e-75	-	133000000	133000000	1.45	CDS	GOLGA3
ENSG00000090661	19	8262256	8262256	4.9e-08	+	8262122	8262391	-2	exon	CERS4
ENSG00000090776	X	68829369	68829369	5e-85	+	68828996	68829743	-1.4	five_prime_utr	EFNB1
ENSG00000090861	16	70252639	70252639	0	-	70252444	70252835	1.36	three_prime_utr	AARS
ENSG00000090924	19	39413150	39413150	1e-207	+	39412584	39413717	2.52	five_prime_utr	PLEKHG2
ENSG00000090924	19	39425478	39425478	0	+	39425088	39425868	2.22	three_prime_utr	PLEKHG2
ENSG00000090924	19	39423476	39423476	1e-213	+	39423151	39423801	-1.65	CDS	PLEKHG2
ENSG00000090924	19	39424639	39424639	1.6e-100	+	39424249	39425029	1.84	CDS	PLEKHG2
ENSG00000091039	12	76355900	76355900	0.011	-	76355840	76355961	2.19	CDS	OSBPL8
ENSG00000091409	2	172000000	172000000	5.9e-10	+	172000000	172000000	3.84	five_prime_utr	ITGA6
ENSG00000091409	2	173000000	173000000	0	+	173000000	173000000	-2.26	three_prime_utr	ITGA6
ENSG00000091592	17	5514458	5514458	1e-158	-	5514278	5514638	-2.66	three_prime_utr	NLRP1
ENSG00000091592	17	5558588	5558588	2.5e-27	-	5558453	5558724	-1.22	CDS	NLRP1
ENSG00000091879	8	6563004	6563004	0	-	6562659	6563349	2.22	five_prime_utr	ANGPT2
ENSG00000092148	14	31128795	31128795	1e-181	-	31128645	31128945	-1.41	CDS	HECTD1
ENSG00000092201	14	21352653	21352653	1e-16	-	21352578	21352728	-1.1	three_prime_utr	SUPT16H
ENSG00000092330	14	24240461	24240461	1e-179	-	24240208	24240715	-1.79	CDS	TINF2
ENSG00000092421	5	116000000	116000000	1e-253	-	116000000	116000000	-2.59	CDS	SEMA6A
ENSG00000092439	15	50605021	50605021	7.9e-13	-	50604931	50605112	-1.26	CDS	TRPM7
ENSG00000093000	22	45178491	45178491	1e-135	+	45178221	45178761	-1.53	CDS	NUP50
ENSG00000093100	22	17788860	17788860	1.6e-20	-	17788695	17789025	-2.88	three_prime_utr	AC016026.1
ENSG00000093100	22	17790592	17790592	1.6e-44	-	17789979	17791205	-1.17	three_prime_utr	AC016026.1
ENSG00000094975	1	173000000	173000000	7.9e-20	+	173000000	173000000	1.94	CDS	SUCO
ENSG00000095139	11	119000000	119000000	2.4e-09	+	119000000	119000000	-2.73	three_prime_utr	ARCN1
ENSG00000095370	9	128000000	128000000	6.3e-15	-	128000000	128000000	-4.54	three_prime_utr	SH2D3C
ENSG00000095383	9	98208860	98208860	1.3e-31	-	98208725	98208995	-1.9	CDS	TBC1D2
ENSG00000095739	10	28682390	28682390	0	+	28682019	28682761	-2.69	exon	BAMBI
ENSG00000095951	6	12122704	12122704	2e-20	+	12122524	12122885	-3.2	CDS	HIVEP1
ENSG00000095951	6	12120425	12120425	1e-192	+	12120215	12120635	-1.33	CDS	HIVEP1
ENSG00000095951	6	12123829	12123829	0.0014	+	12123754	12123905	-4.54	CDS	HIVEP1
ENSG00000096063	6	35869732	35869732	3.2e-28	-	35869642	35869823	1.94	exon	SRPK1
ENSG00000096070	6	36214144	36214144	1.6e-53	+	36214024	36214264	-1.18	CDS	BRPF3
ENSG00000096696	6	7583812	7583812	0	+	7583452	7584172	-1.06	CDS	DSP
ENSG00000096696	6	7580104	7580104	0	+	7579834	7580374	-2.13	CDS	DSP
ENSG00000097007	9	131000000	131000000	1.6e-92	+	131000000	131000000	1.13	CDS	ABL1
ENSG00000097096	1	85200597	85200597	1e-223	-	85200418	85200777	-4.48	CDS	SYDE2
ENSG00000099204	10	114000000	114000000	1.6e-94	-	114000000	114000000	1.42	three_prime_utr	ABLIM1
ENSG00000099250	10	33179287	33179287	0.00023	-	33179197	33179377	-1.68	three_prime_utr	NRP1
ENSG00000099290	10	50129673	50129673	1e-101	+	50129508	50129838	-3.13	CDS	WASHC2A
ENSG00000099337	19	38328033	38328033	4e-26	+	38327913	38328154	2.14	three_prime_utr	KCNK6
ENSG00000099364	16	30948034	30948034	1e-170	+	30947645	30948424	-2.53	three_prime_utr	FBXL19
ENSG00000099381	16	30965433	30965433	5e-57	+	30964884	30965983	-1.28	CDS	SETD1A
ENSG00000099817	19	1087742	1087742	0.019	-	1087682	1087802	-4.74	three_prime_utr	POLR2E
ENSG00000099849	11	562422	562422	2.5e-28	+	562214	562630	-1.03	CDS	RASSF7
ENSG00000099860	19	2476240	2476240	1e-175	+	2476121	2476359	1.22	exon	GADD45B
ENSG00000099860	19	2477887	2477887	0	+	2477516	2478259	1.68	exon	GADD45B
ENSG00000099864	19	746922	746922	1e-52	+	746652	747192	1.67	three_prime_utr	PALM
ENSG00000099889	22	19979820	19979820	7.9e-15	-	19979373	19980268	-3.33	CDS	ARVCF
ENSG00000099904	22	20143345	20143345	1.3e-13	+	20143120	20143570	-4.31	CDS	ZDHHC8
ENSG00000099942	22	20950114	20950114	1e-241	+	20949890	20950339	-2.39	three_prime_utr	CRKL
ENSG00000099954	22	17548729	17548729	1.6e-26	+	17548444	17549015	2.26	CDS	CECR2
ENSG00000099991	22	24178252	24178252	7.9e-54	+	24178117	24178388	-1.93	three_prime_utr	CABIN1
ENSG00000099994	22	24188989	24188989	1.6e-16	+	24188869	24189110	-2.67	exon	SUSD2
ENSG00000099999	22	30375469	30375469	3.8e-10	-	30375244	30375694	-3.91	three_prime_utr	RNF215
ENSG00000100023	22	21694983	21694983	1.6e-31	+	21694803	21695163	2.16	CDS	PPIL2
ENSG00000100023	22	21698591	21698591	8.1e-06	+	21698456	21698727	-2.85	three_prime_utr	PPIL2
ENSG00000100023	22	21697364	21697364	0	+	21696959	21697769	-1.04	three_prime_utr	PPIL2
ENSG00000100027	22	21698587	21698587	9.8e-06	-	21698468	21698707	-2.81	three_prime_utr	YPEL1
ENSG00000100055	22	37314283	37314283	0	+	37314028	37314538	2.5	exon	CYTH4
ENSG00000100084	22	19331160	19331160	0	-	19330876	19331444	1.51	three_prime_utr	HIRA
ENSG00000100099	22	26464553	26464553	2.4e-07	-	26464478	26464628	-3.82	exon	HPS4
ENSG00000100101	22	37724095	37724095	1e-32	+	37723781	37724410	-2.57	CDS	Z83844.1
ENSG00000100106	22	37757899	37757899	0	+	37757689	37758110	-1.66	CDS	TRIOBP
ENSG00000100106	22	37724086	37724086	7.9e-40	+	37723771	37724401	-2.61	CDS	TRIOBP
ENSG00000100129	22	37877844	37877844	4e-13	+	37877769	37877919	-2.59	CDS	EIF3L
ENSG00000100138	22	41674198	41674198	0	-	41673989	41674408	-2.26	three_prime_utr	SNU13
ENSG00000100151	22	38075356	38075356	7.9e-54	+	38075042	38075671	-2.61	exon	PICK1
ENSG00000100154	22	28163309	28163309	1e-119	-	28163099	28163520	-1.39	CDS	TTC28
ENSG00000100207	22	42212824	42212824	3.2e-14	-	42212674	42212974	1.35	CDS	TCF20
ENSG00000100219	22	28795213	28795213	2e-48	-	28795123	28795304	-2.45	exon	XBP1
ENSG00000100220	22	32387968	32387968	1.6e-15	-	32387879	32388058	-1.58	three_prime_utr	RTCB
ENSG00000100228	22	23163645	23163645	2e-99	+	23163450	23163840	-3.25	three_prime_utr	RAB36
ENSG00000100311	22	39225000	39225000	0	-	39224701	39225299	-1.49	three_prime_utr	PDGFB
ENSG00000100311	22	39244407	39244407	5e-11	-	39244302	39244512	-5.47	five_prime_utr	PDGFB
ENSG00000100320	22	35840447	35840447	3.2e-05	-	35840357	35840538	5.2	five_prime_utr	RBFOX2
ENSG00000100330	22	30020226	30020226	0	+	30019642	30020810	-1.54	CDS	MTMR3
ENSG00000100335	22	39513905	39513905	6.3e-38	+	39513575	39514235	-2.46	CDS	MIEF1
ENSG00000100336	22	36191281	36191281	1e-263	-	36190891	36191672	2.01	CDS	APOL4
ENSG00000100372	22	40770709	40770709	3.9e-08	-	40770469	40770949	-3.68	exon	SLC25A17
ENSG00000100393	22	41091965	41091965	3e-08	+	41091815	41092116	-2.71	five_prime_utr	EP300
ENSG00000100393	22	41177845	41177845	0	+	41177141	41178550	-1.41	CDS	EP300
ENSG00000100395	22	41230643	41230643	1e-69	+	41230225	41231062	1.51	exon	L3MBTL2
ENSG00000100410	22	41460187	41460187	0	-	41459922	41460452	-1.31	three_prime_utr	PHF5A
ENSG00000100413	22	41527601	41527601	4e-85	-	41527391	41527812	-1.94	three_prime_utr	POLR3H
ENSG00000100417	22	41577282	41577282	5e-15	-	41577222	41577342	-4.03	exon	PMM1
ENSG00000100418	22	41600677	41600677	2e-30	-	41600512	41600843	2.49	three_prime_utr	DESI1
ENSG00000100425	22	49823880	49823880	0	-	49823670	49824091	-1.92	CDS	BRD1
ENSG00000100426	22	49886991	49886991	1e-171	+	49886601	49887381	2.38	exon	ZBED4
ENSG00000100441	14	24437707	24437707	6.3e-13	+	24437617	24437797	1.25	three_prime_utr	KHNYN
ENSG00000100441	14	24431707	24431707	0	+	24430903	24432511	-1.69	CDS	KHNYN
ENSG00000100461	14	22901519	22901519	0	-	22901294	22901744	-1.28	three_prime_utr	RBM23
ENSG00000100503	14	50758273	50758273	0	-	50757988	50758558	-1.09	CDS	NIN
ENSG00000100503	14	50756686	50756686	1.3e-11	-	50756581	50756791	1.01	CDS	NIN
ENSG00000100523	14	53152937	53152937	1.4e-07	-	53152832	53153042	4.06	CDS	DDHD1
ENSG00000100532	14	54538073	54538073	0	+	54537703	54538444	1.15	exon	CGRRF1
ENSG00000100599	14	92652553	92652553	0	+	92652044	92653063	-2.38	CDS	RIN3
ENSG00000100625	14	60713575	60713575	1e-191	-	60713215	60713936	3.83	CDS	SIX4
ENSG00000100697	14	95103572	95103572	1e-15	-	95103407	95103738	-3.3	CDS	DICER1
ENSG00000100697	14	95103962	95103962	6.9e-09	-	95103827	95104098	-3.8	CDS	DICER1
ENSG00000100697	14	95096167	95096167	1e-140	-	95095882	95096452	-1.19	CDS	DICER1
ENSG00000100767	14	73274175	73274175	1e-189	+	73273770	73274580	1.8	three_prime_utr	PAPLN
ENSG00000100796	14	91458551	91458551	0	-	91458237	91458865	1.35	three_prime_utr	PPP4R3A
ENSG00000100811	14	100000000	100000000	6.3e-47	+	100000000	100000000	-3.01	three_prime_utr	YY1
ENSG00000100836	14	23325379	23325379	1.6e-37	+	23325260	23325499	-2.45	three_prime_utr	PABPN1
ENSG00000100852	14	32092575	32092575	1.3e-08	+	32092500	32092651	-1.93	CDS	ARHGAP5
ENSG00000100852	14	32091511	32091511	0	+	32091331	32091691	-1.39	CDS	ARHGAP5
ENSG00000100852	14	32093910	32093910	1e-195	+	32093670	32094151	-2.81	CDS	ARHGAP5
ENSG00000100852	14	32093010	32093010	4e-32	+	32092920	32093101	1.86	CDS	ARHGAP5
ENSG00000100888	14	21385627	21385627	1e-124	-	21385313	21385942	-3.12	CDS	CHD8
ENSG00000100888	14	21393615	21393615	5e-62	-	21393525	21393705	-3.26	CDS	CHD8
ENSG00000100906	14	35401911	35401911	7.9e-44	-	35401807	35402015	1.1	three_prime_utr	NFKBIA
ENSG00000100941	14	39181802	39181802	1e-126	+	39181668	39181937	-1.33	CDS	PNN
ENSG00000100968	14	24370328	24370328	1.6e-16	+	24370208	24370449	1.97	CDS	NFATC4
ENSG00000100982	20	45947799	45947799	1e-132	+	45947605	45947993	-3.59	three_prime_utr	PCIF1
ENSG00000100997	20	25300565	25300565	1e-110	-	25300356	25300774	-2.34	three_prime_utr	ABHD12
ENSG00000101079	20	36653463	36653463	0.00038	-	36653403	36653524	4.52	three_prime_utr	NDRG3
ENSG00000101126	20	50894340	50894340	7.9e-57	-	50894176	50894505	1.47	CDS	ADNP
ENSG00000101152	20	63931559	63931559	6.3e-61	+	63931119	63931999	-1.09	three_prime_utr	DNAJC5
ENSG00000101181	20	62200864	62200864	5e-35	+	62200251	62201478	-3.38	CDS	MTG2
ENSG00000101191	20	62911395	62911395	2.5e-20	-	62911320	62911470	-1.87	CDS	DIDO1
ENSG00000101193	20	62946014	62946014	1.3e-59	+	62945850	62946179	-3.26	three_prime_utr	GID8
ENSG00000101216	20	63590179	63590179	0	-	63589819	63590540	-1.87	CDS	GMEB2
ENSG00000101222	20	3778175	3778175	6.3e-61	-	3777799	3778552	-6.63	exon	SPEF1
ENSG00000101230	20	13299771	13299771	0	+	13299190	13300353	-2.5	three_prime_utr	ISM1
ENSG00000101255	20	396737	396737	1e-49	+	396543	396932	-3.23	three_prime_utr	TRIB3
ENSG00000101265	20	4782871	4782871	1e-189	-	4782601	4783142	-1.01	three_prime_utr	RASSF2
ENSG00000101290	20	5190278	5190278	1e-44	+	5190128	5190428	-1.67	three_prime_utr	CDS2
ENSG00000101335	20	36551209	36551209	1e-127	+	36550971	36551447	-2.03	three_prime_utr	MYL9
ENSG00000101337	20	32166943	32166943	5e-80	+	32166689	32167198	2.63	three_prime_utr	TM9SF4
ENSG00000101342	20	36893136	36893136	1.3e-13	+	36892869	36893404	2.43	three_prime_utr	TLDC2
ENSG00000101350	20	32309999	32309999	1e-249	+	32309789	32310209	-1.18	CDS	KIF3B
ENSG00000101350	20	32334023	32334023	1.6e-37	+	32333574	32334473	-1.96	three_prime_utr	KIF3B
ENSG00000101361	20	2658287	2658287	7.9e-20	+	2658182	2658393	-1.73	exon	NOP56
ENSG00000101400	20	33408310	33408310	0	-	33408073	33408548	-2.49	three_prime_utr	SNTA1
ENSG00000101417	20	33707607	33707607	1.6e-94	-	33707367	33707847	-2.65	three_prime_utr	PXMP4
ENSG00000101493	18	76379725	76379725	8.1e-07	-	76379590	76379861	-4.75	CDS	ZNF516
ENSG00000101493	18	76362027	76362027	1e-118	-	76361787	76362268	-1.13	three_prime_utr	ZNF516
ENSG00000101544	18	80138570	80138570	0	+	80138166	80138974	1.29	CDS	ADNP2
ENSG00000101577	18	2919809	2919809	0.00039	-	2919749	2919869	2.7	three_prime_utr	LPIN2
ENSG00000101639	18	13056133	13056133	1e-22	+	13055804	13056463	-3.98	three_prime_utr	CEP192
ENSG00000101665	18	48950264	48950264	0	-	48949817	48950711	-3.14	CDS	SMAD7
ENSG00000101665	18	48921638	48921638	1e-137	-	48921370	48921907	-2.93	CDS	SMAD7
ENSG00000101745	18	9254789	9254789	1e-217	+	9254639	9254940	-1.37	CDS	ANKRD12
ENSG00000101745	18	9257575	9257575	1.3e-29	+	9257425	9257725	-2.42	CDS	ANKRD12
ENSG00000101825	X	3321811	3321811	0	-	3321676	3321946	-1.65	CDS	MXRA5
ENSG00000101825	X	3322260	3322260	7.9e-75	-	3322155	3322365	1.99	CDS	MXRA5
ENSG00000101825	X	3323907	3323907	1.6e-72	-	3323682	3324132	1.4	CDS	MXRA5
ENSG00000101849	X	9718814	9718814	0.035	+	9718754	9718874	4.58	three_prime_utr	TBL1X
ENSG00000101871	X	10446344	10446344	0	-	10445939	10446749	1.63	three_prime_utr	MID1
ENSG00000101966	X	124000000	124000000	1e-158	+	124000000	124000000	-1.66	CDS	XIAP
ENSG00000102178	X	154000000	154000000	1e-138	-	154000000	154000000	1.28	three_prime_utr	UBL4A
ENSG00000102181	X	151000000	151000000	0	-	151000000	151000000	1.81	three_prime_utr	CD99L2
ENSG00000102218	X	46853601	46853601	3.2e-91	+	46853481	46853722	-3.19	CDS	RP2
ENSG00000102221	X	47054462	47054462	8.5e-07	+	47054387	47054537	3.35	CDS	JADE3
ENSG00000102349	X	56265338	56265338	1e-05	+	56265233	56265444	3.4	exon	KLF8
ENSG00000102401	X	102000000	102000000	1.3e-79	+	102000000	102000000	-1.03	CDS	ARMCX3
ENSG00000102554	13	73059042	73059042	3.2e-55	+	73058967	73059118	-1.16	five_prime_utr	KLF5
ENSG00000102572	13	98449589	98449589	6.3e-11	-	98449469	98449710	-2.39	three_prime_utr	STK24
ENSG00000102575	19	11574944	11574944	6.3e-19	-	11574779	11575109	-1.15	three_prime_utr	ACP5
ENSG00000102580	13	95791610	95791610	1e-114	+	95791401	95791820	2.37	three_prime_utr	DNAJC3
ENSG00000102699	13	24435329	24435329	7.9e-37	-	24435209	24435450	-2.64	CDS	PARP4
ENSG00000102753	13	49701394	49701394	1e-169	-	49701006	49701782	1.87	three_prime_utr	KPNA3
ENSG00000102755	13	28302562	28302562	3.2e-52	-	28302352	28302773	-5.71	three_prime_utr	FLT1
ENSG00000102796	13	51768365	51768365	6.3e-81	-	51768171	51768560	-1.73	three_prime_utr	DHRS12
ENSG00000102804	13	44576087	44576087	7.9e-14	-	44575967	44576207	3.75	five_prime_utr	TSC22D1
ENSG00000102854	16	768701	768701	1e-105	+	768537	768865	2.57	CDS	MSLN
ENSG00000102858	16	4689071	4689071	0	+	4688786	4689356	-1.44	three_prime_utr	MGRN1
ENSG00000102870	16	30779678	30779678	1.6e-35	-	30779198	30780158	-1.31	three_prime_utr	ZNF629
ENSG00000102870	16	30783530	30783530	1.4e-07	-	30783425	30783636	3.22	CDS	ZNF629
ENSG00000102878	16	67164860	67164860	4.8e-05	+	67164740	67164980	3.91	three_prime_utr	HSF4
ENSG00000102908	16	69693372	69693372	2e-52	+	69693162	69693583	2.58	three_prime_utr	NFAT5
ENSG00000102908	16	69695332	69695332	7.9e-16	+	69695167	69695498	3.22	three_prime_utr	NFAT5
ENSG00000102908	16	69647333	69647333	1.6e-14	+	69647273	69647394	-3.41	three_prime_utr	NFAT5
ENSG00000102910	16	48352772	48352772	0	+	48352457	48353087	2.2	three_prime_utr	LONP2
ENSG00000102974	16	67611225	67611225	0	+	67610896	67611554	-1.16	CDS	CTCF
ENSG00000102984	16	71860097	71860097	0	-	71859679	71860515	1.66	CDS	ZNF821
ENSG00000102996	16	58045213	58045213	2e-86	+	58045019	58045408	-2.81	CDS	MMP15
ENSG00000103035	16	74306228	74306228	1.8e-07	+	74306168	74306288	-3.3	three_prime_utr	PSMD7
ENSG00000103037	16	58518791	58518791	1e-138	+	58518521	58519061	3.41	CDS	SETD6
ENSG00000103044	16	69116837	69116837	2e-25	+	69116688	69116987	-3.89	three_prime_utr	HAS3
ENSG00000103044	16	69109745	69109745	2e-29	+	69109611	69109880	-4.98	CDS	HAS3
ENSG00000103091	16	74873983	74873983	1.6e-33	-	74873669	74874298	-1.8	three_prime_utr	WDR59
ENSG00000103126	16	293633	293633	1.9e-05	-	293573	293693	5.25	exon	AXIN1
ENSG00000103150	16	83915572	83915572	1e-119	+	83915332	83915813	-1.4	three_prime_utr	MLYCD
ENSG00000103150	16	83899320	83899320	1.3e-11	+	83899185	83899456	-4.71	CDS	MLYCD
ENSG00000103168	16	84179255	84179255	1e-285	-	84178685	84179826	1.37	exon	TAF1C
ENSG00000103227	16	873306	873306	7.9e-42	-	873126	873486	4.16	exon	LMF1
ENSG00000103241	16	86513555	86513555	1e-213	+	86513004	86514107	-1.55	three_prime_utr	FOXF1
ENSG00000103249	16	1445997	1445997	2.5e-93	-	1445772	1446222	-2.38	three_prime_utr	CLCN7
ENSG00000103257	16	87831007	87831007	1e-213	-	87830470	87831545	1.44	three_prime_utr	SLC7A5
ENSG00000103257	16	87832543	87832543	6.3e-32	-	87832379	87832708	4.78	three_prime_utr	SLC7A5
ENSG00000103264	16	87329865	87329865	1e-221	-	87329295	87330435	1.28	three_prime_utr	FBXO31
ENSG00000103326	16	547169	547169	1.3e-51	+	546989	547349	-3.38	CDS	CAPN15
ENSG00000103342	16	11869877	11869877	9.98012604599318e-322	-	11869653	11870102	1.92	three_prime_utr	GSPT1
ENSG00000103342	16	11915826	11915826	2e-34	-	11915571	11916082	-2.81	five_prime_utr	GSPT1
ENSG00000103351	16	3536228	3536228	2e-24	+	3536078	3536379	-3.64	three_prime_utr	CLUAP1
ENSG00000103365	16	23466295	23466295	2.8e-06	-	23466205	23466385	-3.63	three_prime_utr	GGA2
ENSG00000103415	16	4509794	4509794	7.6e-06	+	4509689	4509899	-3.68	three_prime_utr	HMOX2
ENSG00000103429	16	14667963	14667963	1e-168	+	14667649	14668278	-2.07	three_prime_utr	BFAR
ENSG00000103460	16	52438977	52438977	6.8e-10	-	52438603	52439352	3.55	exon	TOX3
ENSG00000103495	16	29806863	29806863	4e-17	+	29806671	29807055	2.4	CDS	MAZ
ENSG00000103540	16	19537224	19537224	1e-154	+	19536984	19537464	1.5	CDS	CCP110
ENSG00000103549	16	30775768	30775768	1.6e-92	+	30775349	30776187	5.26	three_prime_utr	RNF40
ENSG00000103550	16	19714532	19714532	4e-37	-	19714367	19714698	-2.36	CDS	KNOP1
ENSG00000103653	15	74802462	74802462	0	+	74802054	74802870	1.18	CDS	CSK
ENSG00000103855	15	73713214	73713214	1e-26	+	73712989	73713440	2.84	three_prime_utr	CD276
ENSG00000103942	15	82845772	82845772	1.3e-40	-	82845607	82845937	2.07	three_prime_utr	HOMER2
ENSG00000103994	15	42439389	42439389	4e-38	-	42439254	42439525	-1.74	CDS	ZNF106
ENSG00000103994	15	42450812	42450812	2e-24	-	42450677	42450947	-1.22	CDS	ZNF106
ENSG00000103995	15	48738591	48738591	2e-11	-	48738396	48738786	-4.13	CDS	CEP152
ENSG00000104059	15	29123235	29123235	1e-10	-	29122980	29123490	-3.67	three_prime_utr	FAM189A1
ENSG00000104067	15	29718845	29718845	1e-76	-	29718590	29719101	-2.45	CDS	TJP1
ENSG00000104093	15	51480995	51480995	2.5e-43	-	51480875	51481116	2.44	CDS	DMXL2
ENSG00000104133	15	44584127	44584127	0	-	44583872	44584382	-1.56	CDS	SPG11
ENSG00000104140	15	40873096	40873096	1e-109	-	40872482	40873711	2.26	CDS	RHOV
ENSG00000104142	15	40900544	40900544	6.3e-59	+	40900274	40900815	-2	CDS	VPS18
ENSG00000104142	15	40899824	40899824	6.3e-55	+	40899524	40900125	-3.61	CDS	VPS18
ENSG00000104218	8	67095544	67095544	2.2e-08	+	67095439	67095649	-2.2	CDS	CSPP1
ENSG00000104221	8	37844871	37844871	5e-22	-	37844736	37845007	-2.61	CDS	BRF2
ENSG00000104331	8	56963900	56963900	0	-	56963612	56964189	1.05	CDS	IMPAD1
ENSG00000104447	8	116000000	116000000	1e-146	-	116000000	116000000	1.39	CDS	TRPS1
ENSG00000104472	8	141000000	141000000	1.3e-14	+	141000000	141000000	1.73	three_prime_utr	CHRAC1
ENSG00000104490	8	102000000	102000000	2.8e-10	-	102000000	102000000	-4.79	three_prime_utr	NCALD
ENSG00000104549	8	125000000	125000000	0	+	125000000	125000000	2.82	five_prime_utr	SQLE
ENSG00000104660	8	30105880	30105880	2.4e-05	+	30105775	30105986	-1.83	three_prime_utr	LEPROTL1
ENSG00000104824	19	38841872	38841872	2.9e-08	-	38841752	38841992	2.58	exon	HNRNPL
ENSG00000104852	19	49108276	49108276	1e-191	+	49107948	49108605	-1.84	exon	SNRNP70
ENSG00000104853	19	44992907	44992907	7.9e-29	+	44992683	44993132	-2.39	three_prime_utr	CLPTM1
ENSG00000104866	19	45145595	45145595	1e-169	+	45145386	45145805	-2.36	exon	PPP1R37
ENSG00000104946	19	49879115	49879115	0	+	49878817	49879414	-2.82	exon	TBC1D17
ENSG00000104951	19	49929479	49929479	0.0046	-	49929419	49929539	2.09	five_prime_utr	IL4I1
ENSG00000104957	19	13763012	13763012	1e-107	+	13762729	13763296	-2.17	CDS	CCDC130
ENSG00000104960	19	49857464	49857464	2.5e-18	+	49857329	49857600	-4.5	exon	PTOV1
ENSG00000104969	19	2755327	2755327	5e-08	-	2755162	2755492	2.99	three_prime_utr	SGTA
ENSG00000104998	19	14052497	14052497	1.3e-63	+	14052168	14052827	-3.68	three_prime_utr	IL27RA
ENSG00000105058	19	16185512	16185512	2e-21	+	16185379	16185646	1.13	CDS	FAM32A
ENSG00000105063	19	55258815	55258815	1.6e-56	-	55258635	55258995	2.16	five_prime_utr	PPP6R1
ENSG00000105072	19	16520784	16520784	5e-33	+	16520664	16520904	-2.4	three_prime_utr	C19orf44
ENSG00000105072	19	16501307	16501307	6.3e-41	+	16501068	16501547	-2.22	CDS	C19orf44
ENSG00000105221	19	40233057	40233057	4e-54	-	40232862	40233252	3.36	three_prime_utr	AKT2
ENSG00000105221	19	40233685	40233685	7.9e-12	-	40233580	40233791	-3.3	three_prime_utr	AKT2
ENSG00000105323	19	41264719	41264719	0	+	41264456	41264983	-2.6	CDS	HNRNPUL1
ENSG00000105327	19	47221556	47221556	0	-	47221151	47221962	-2.36	three_prime_utr	BBC3
ENSG00000105339	8	141000000	141000000	3.2e-95	+	141000000	141000000	-2.5	three_prime_utr	DENND3
ENSG00000105397	19	10350708	10350708	2.5e-13	-	10350588	10350829	-2.38	three_prime_utr	TYK2
ENSG00000105443	19	48482193	48482193	1.3e-28	+	48482073	48482314	-2.29	three_prime_utr	CYTH2
ENSG00000105443	19	48481143	48481143	0	+	48480663	48481624	-1.19	three_prime_utr	CYTH2
ENSG00000105479	19	48297478	48297478	1e-190	-	48296963	48297993	-6.4	CDS	CCDC114
ENSG00000105483	19	48211474	48211474	0	-	48211040	48211909	-1.02	three_prime_utr	CARD8
ENSG00000105519	19	5914412	5914412	7.6e-05	+	5914307	5914517	-1.98	three_prime_utr	CAPS
ENSG00000105520	19	11364582	11364582	2e-14	+	11364418	11364746	1.32	three_prime_utr	PLPPR2
ENSG00000105559	19	48868392	48868392	0	-	48868153	48868632	-1.15	five_prime_utr	PLEKHA4
ENSG00000105619	19	54115468	54115468	1e-193	-	54115261	54115675	1.95	five_prime_utr	TFPT
ENSG00000105708	19	19711170	19711170	1.6e-17	-	19710976	19711364	-3.94	three_prime_utr	ZNF14
ENSG00000105939	7	139000000	139000000	0	-	139000000	139000000	-1.5	CDS	ZC3HAV1
ENSG00000105976	7	117000000	117000000	0	+	117000000	117000000	-1.32	three_prime_utr	MET
ENSG00000105976	7	117000000	117000000	5e-43	+	117000000	117000000	-1.96	CDS	MET
ENSG00000105983	7	157000000	157000000	0	-	157000000	157000000	-1.23	three_prime_utr	LMBR1
ENSG00000105993	7	157000000	157000000	5e-15	+	157000000	157000000	-2.39	CDS	DNAJB6
ENSG00000105993	7	157000000	157000000	8.9e-08	+	157000000	157000000	-3.89	three_prime_utr	DNAJB6
ENSG00000105997	7	27110358	27110358	0.0014	-	27110268	27110448	-3.52	CDS	HOXA3
ENSG00000106004	7	27141889	27141889	6.3e-20	-	27141769	27142010	-3.06	CDS	HOXA5
ENSG00000106009	7	2538056	2538056	1.6e-10	-	2537906	2538206	-2.34	exon	BRAT1
ENSG00000106009	7	2542173	2542173	8.1e-06	-	2542098	2542249	-5.04	exon	BRAT1
ENSG00000106009	7	2543265	2543265	1.8e-10	-	2543115	2543415	-2.49	exon	BRAT1
ENSG00000106025	7	121000000	121000000	7.9e-12	-	121000000	121000000	-5.06	CDS	TSPAN12
ENSG00000106069	7	29512786	29512786	0.0013	+	29512711	29512861	-3.25	three_prime_utr	CHN2
ENSG00000106078	7	51029100	51029100	1e-285	-	51028905	51029296	-1.12	exon	COBL
ENSG00000106100	7	30452219	30452219	0	-	30451471	30452967	-1.57	CDS	NOD1
ENSG00000106261	7	100000000	100000000	1e-05	+	100000000	100000000	-4.88	three_prime_utr	ZKSCAN1
ENSG00000106261	7	100000000	100000000	0	+	100000000	100000000	1.1	three_prime_utr	ZKSCAN1
ENSG00000106261	7	100000000	100000000	1e-209	+	100000000	100000000	1.15	three_prime_utr	ZKSCAN1
ENSG00000106261	7	100000000	100000000	1.3e-11	+	100000000	100000000	1.52	exon	ZKSCAN1
ENSG00000106263	7	2380354	2380354	4.1e-10	+	2380264	2380445	-2.58	exon	EIF3B
ENSG00000106266	7	2254595	2254595	1e-79	-	2254371	2254820	-3.06	three_prime_utr	SNX8
ENSG00000106479	7	150000000	150000000	4e-12	+	150000000	150000000	-2.36	CDS	ZNF862
ENSG00000106571	7	41964578	41964578	1e-250	-	41964128	41965029	1.89	CDS	GLI3
ENSG00000106591	7	42937417	42937417	1e-154	+	42937212	42937622	-2.05	three_prime_utr	MRPL32
ENSG00000106603	7	43632305	43632305	1e-67	-	43632095	43632516	2.37	three_prime_utr	COA1
ENSG00000106617	7	152000000	152000000	8.7e-07	-	152000000	152000000	1.91	five_prime_utr	PRKAG2
ENSG00000106688	9	4585589	4585589	1e-118	+	4585410	4585769	-2.69	three_prime_utr	SLC1A1
ENSG00000106723	9	88475338	88475338	1.3e-67	+	88475188	88475489	-2.09	three_prime_utr	SPIN1
ENSG00000106772	9	76708798	76708798	1.3e-19	-	76708663	76708933	-5.12	CDS	PRUNE2
ENSG00000106772	9	76703626	76703626	1e-27	-	76703476	76703777	-4.82	CDS	PRUNE2
ENSG00000106780	9	121000000	121000000	0.00039	-	121000000	121000000	-4.91	five_prime_utr	MEGF9
ENSG00000106799	9	99149485	99149485	1e-142	+	99149320	99149650	-1.25	three_prime_utr	TGFBR1
ENSG00000107140	9	35609471	35609471	0	+	35608901	35610041	-2.2	CDS	TESK1
ENSG00000107185	9	35752879	35752879	2e-11	+	35752685	35753074	-3.5	three_prime_utr	RGP1
ENSG00000107201	9	32457254	32457254	2.5e-22	-	32457165	32457344	2.6	exon	DDX58
ENSG00000107282	9	69516114	69516114	0.0026	-	69516024	69516205	-4.65	CDS	APBA1
ENSG00000107341	9	33917348	33917348	1e-45	+	33917198	33917498	1.05	three_prime_utr	UBE2R2
ENSG00000107341	9	33917842	33917842	1.6e-62	+	33917677	33918008	1.18	three_prime_utr	UBE2R2
ENSG00000107443	10	96058348	96058348	2e-61	+	96058005	96058692	-1.96	three_prime_utr	CCNJ
ENSG00000107554	10	99956488	99956488	1.3e-43	-	99956308	99956668	2.9	CDS	DNMBP
ENSG00000107554	10	99880113	99880113	7.9e-33	-	99879874	99880353	-1.14	CDS	DNMBP
ENSG00000107581	10	119000000	119000000	1e-214	-	119000000	119000000	-1.04	CDS	EIF3A
ENSG00000107614	10	17142523	17142523	4e-14	-	17142343	17142703	-3.53	three_prime_utr	TRDMT1
ENSG00000107679	10	122000000	122000000	0	+	122000000	122000000	1.7	exon	PLEKHA1
ENSG00000107719	10	70566830	70566830	7.9e-83	+	70566650	70567011	-3.9	three_prime_utr	PALD1
ENSG00000107758	10	73438195	73438195	0	-	73437985	73438405	-2.17	three_prime_utr	PPP3CB
ENSG00000107771	10	84513889	84513889	0	+	84513514	84514265	1.13	three_prime_utr	CCSER2
ENSG00000107789	10	87552369	87552369	1.6e-86	+	87552175	87552564	2.68	CDS	MINPP1
ENSG00000107816	10	101000000	101000000	1e-176	+	101000000	101000000	-2.97	exon	LZTS2
ENSG00000107816	10	101000000	101000000	0.0039	+	101000000	101000000	-2.95	CDS	LZTS2
ENSG00000107863	10	24619889	24619889	4e-26	-	24619724	24620055	-2.46	CDS	ARHGAP21
ENSG00000107864	10	92239900	92239900	1.6e-11	-	92239795	92240006	-3.06	CDS	CPEB3
ENSG00000107951	10	30313647	30313647	0	-	30313362	30313932	-1.61	exon	MTPAP
ENSG00000107968	10	30439210	30439210	3.7e-10	+	30439105	30439315	1.57	CDS	MAP3K8
ENSG00000108021	10	5730762	5730762	1e-110	+	5730627	5730898	-1.51	CDS	FAM208B
ENSG00000108091	10	59789077	59789077	1e-135	-	59788912	59789243	1.09	three_prime_utr	CCDC6
ENSG00000108179	10	79354178	79354178	1.3e-10	+	79354029	79354327	3.55	three_prime_utr	PPIF
ENSG00000108239	10	94403133	94403133	1.6e-37	+	94402743	94403523	1.62	CDS	TBC1D12
ENSG00000108256	17	29294027	29294027	5e-64	-	29293937	29294118	-1.7	CDS	NUFIP2
ENSG00000108389	17	58495180	58495180	6.3e-25	-	58495030	58495330	-2.66	CDS	MTMR4
ENSG00000108510	17	61946380	61946380	4e-84	-	61946170	61946591	1.18	three_prime_utr	MED13
ENSG00000108511	17	48597964	48597964	1.6e-58	-	48597844	48598084	2.91	CDS	HOXB6
ENSG00000108518	17	4948571	4948571	3.2e-22	-	4948497	4948646	-1.17	five_prime_utr	PFN1
ENSG00000108551	17	17494925	17494925	0	-	17494436	17495414	-2.45	three_prime_utr	RASD1
ENSG00000108557	17	17797641	17797641	0	+	17796923	17798360	2.38	CDS	RAI1
ENSG00000108592	17	63819747	63819747	5e-75	-	63819522	63819972	-1.65	three_prime_utr	FTSJ3
ENSG00000108599	17	19905259	19905259	1.3e-11	-	19905139	19905379	-2.53	three_prime_utr	AKAP10
ENSG00000108622	17	64002742	64002742	0	-	64002593	64002891	-4.03	three_prime_utr	ICAM2
ENSG00000108669	17	78675439	78675439	6.3e-93	-	78675304	78675575	-3.16	exon	CYTH1
ENSG00000108784	17	42543289	42543289	7.2e-05	+	42543229	42543349	-2.42	CDS	NAGLU
ENSG00000108784	17	42544374	42544374	1.8e-08	+	42544299	42544449	-2	three_prime_utr	NAGLU
ENSG00000108786	17	42553886	42553886	2.5e-66	+	42553706	42554066	-1.32	CDS	HSD17B1
ENSG00000108788	17	42571844	42571844	2.5e-12	+	42571709	42571980	-1.89	three_prime_utr	MLX
ENSG00000108798	17	49222805	49222805	2.5e-43	+	49222685	49222926	-3.56	three_prime_utr	ABI3
ENSG00000108829	17	50382877	50382877	1e-21	-	50382817	50382937	2.01	three_prime_utr	LRRC59
ENSG00000108846	17	50691248	50691248	1e-222	+	50691113	50691384	3.49	three_prime_utr	ABCC3
ENSG00000108854	17	64545804	64545804	1.3e-26	-	64545699	64545909	-2.39	three_prime_utr	SMURF2
ENSG00000108861	17	43766389	43766389	6.3e-47	-	43766239	43766539	-1.18	three_prime_utr	DUSP3
ENSG00000108861	17	43768491	43768491	1e-193	-	43768297	43768686	-1.17	three_prime_utr	DUSP3
ENSG00000108861	17	43769580	43769580	5e-12	-	43769490	43769670	-2.36	three_prime_utr	DUSP3
ENSG00000108924	17	55320823	55320823	1e-190	+	55320673	55320973	-2.63	CDS	HLF
ENSG00000108924	17	55267862	55267862	6.3e-26	+	55267727	55267997	-4.1	CDS	HLF
ENSG00000108950	17	68537030	68537030	4e-31	-	68536910	68537150	2.54	exon	FAM20A
ENSG00000109062	17	74768774	74768774	4e-42	+	74768521	74769027	1.01	three_prime_utr	SLC9A3R1
ENSG00000109066	17	74836288	74836288	3.2e-22	+	74836049	74836527	1.8	CDS	TMEM104
ENSG00000109079	17	28344690	28344690	0	+	28344406	28344975	-1.52	three_prime_utr	TNFAIP1
ENSG00000109111	17	28701663	28701663	3.2e-21	+	28701513	28701814	-4.48	three_prime_utr	SUPT6H
ENSG00000109118	17	28912906	28912906	2e-14	-	28912561	28913251	1.68	CDS	PHF12
ENSG00000109118	17	28924248	28924248	0	-	28924023	28924473	-2.84	CDS	PHF12
ENSG00000109320	4	103000000	103000000	0.0089	+	103000000	103000000	-5.03	three_prime_utr	NFKB1
ENSG00000109332	4	103000000	103000000	3.2e-10	-	103000000	103000000	-1.66	exon	UBE2D3
ENSG00000109381	4	139000000	139000000	0	-	139000000	139000000	-1.59	CDS	ELF2
ENSG00000109436	4	141000000	141000000	0	-	141000000	141000000	-1.45	CDS	TBC1D9
ENSG00000109501	4	6302667	6302667	0	+	6302069	6303265	-1.67	exon	WFS1
ENSG00000109501	4	6300978	6300978	1e-36	+	6300784	6301173	-2.37	exon	WFS1
ENSG00000109610	4	24800167	24800167	0	+	24799643	24800692	-2.22	CDS	SOD3
ENSG00000109654	4	153000000	153000000	0	+	153000000	153000000	-2.4	CDS	TRIM2
ENSG00000109686	4	151000000	151000000	3.2e-34	-	151000000	151000000	1.43	CDS	SH3D19
ENSG00000109689	4	27023511	27023511	1e-216	+	27022958	27024065	-1.13	three_prime_utr	STIM2
ENSG00000109756	4	159000000	159000000	2e-25	+	159000000	159000000	-1.47	CDS	RAPGEF2
ENSG00000109771	4	185000000	185000000	7.9e-37	-	185000000	185000000	-6.14	five_prime_utr	LRP2BP
ENSG00000109819	4	23795717	23795717	1e-09	-	23795612	23795822	-3.11	three_prime_utr	PPARGC1A
ENSG00000109819	4	23814119	23814119	6.3e-59	-	23813864	23814374	1.75	CDS	PPARGC1A
ENSG00000109929	11	121000000	121000000	1.3e-14	+	121000000	121000000	1.71	CDS	SC5D
ENSG00000109944	11	123000000	123000000	9.3e-08	+	123000000	123000000	-3.99	CDS	JHY
ENSG00000109956	11	134000000	134000000	2.6e-07	-	134000000	134000000	5.72	exon	B3GAT1
ENSG00000110042	11	59204938	59204938	1e-235	+	59204728	59205148	1.23	three_prime_utr	DTX4
ENSG00000110042	11	59182187	59182187	1e-279	+	59181962	59182412	-2.16	CDS	DTX4
ENSG00000110047	11	64854248	64854248	0	-	64853678	64854818	-2.17	three_prime_utr	EHD1
ENSG00000110367	11	119000000	119000000	0	-	119000000	119000000	1.01	five_prime_utr	DDX6
ENSG00000110395	11	119000000	119000000	1.6e-50	+	119000000	119000000	-3.41	CDS	CBL
ENSG00000110422	11	33286611	33286611	1e-244	+	33286416	33286806	-1.2	CDS	HIPK3
ENSG00000110497	11	46397372	46397372	0	-	46396892	46397853	-1.46	three_prime_utr	AMBRA1
ENSG00000110514	11	47274903	47274903	3.6e-07	+	47274798	47275009	-3.44	CDS	MADD
ENSG00000110619	11	3001146	3001146	5.1e-09	-	3001071	3001222	-1.55	exon	CARS
ENSG00000110697	11	67492142	67492142	7.9e-11	-	67492007	67492278	2.03	CDS	PITPNM1
ENSG00000110723	11	109000000	109000000	1e-148	-	109000000	109000000	-1.45	CDS	EXPH5
ENSG00000110723	11	109000000	109000000	7.9e-20	-	109000000	109000000	3.27	CDS	EXPH5
ENSG00000110756	11	18291726	18291726	2.5e-36	-	18291442	18292011	-1.79	CDS	HPS5
ENSG00000110768	11	18366012	18366012	7.9e-67	+	18365847	18366177	-2.73	three_prime_utr	GTF2H1
ENSG00000110811	12	6839596	6839596	1e-155	+	6839342	6839851	1.29	exon	P3H3
ENSG00000110844	12	49642942	49642942	1e-121	+	49642471	49643413	-1.62	CDS	PRPF40B
ENSG00000110851	12	108000000	108000000	1e-205	-	108000000	108000000	-2.72	CDS	PRDM4
ENSG00000110876	12	109000000	109000000	3.2e-16	-	109000000	109000000	-1.95	CDS	SELPLG
ENSG00000110880	12	109000000	109000000	1.6e-16	-	109000000	109000000	-1.21	three_prime_utr	CORO1C
ENSG00000110880	12	109000000	109000000	7.9e-79	-	109000000	109000000	-1.43	three_prime_utr	CORO1C
ENSG00000110987	12	122000000	122000000	5e-28	+	122000000	122000000	6.75	five_prime_utr	BCL7A
ENSG00000110987	12	122000000	122000000	1.6e-20	+	122000000	122000000	-3.45	three_prime_utr	BCL7A
ENSG00000111077	12	53060066	53060066	0.00055	+	53059991	53060142	4.04	CDS	TNS2
ENSG00000111110	12	62648425	62648425	4e-49	-	62648230	62648620	-4.55	three_prime_utr	PPM1H
ENSG00000111186	12	1646241	1646241	1e-163	+	1645867	1646615	1.89	CDS	WNT5B
ENSG00000111206	12	2874148	2874148	4e-24	-	2874013	2874283	4.63	CDS	FOXM1
ENSG00000111218	12	3551898	3551898	5.1e-08	+	3551778	3552018	-5.95	exon	PRMT8
ENSG00000111269	12	12611931	12611931	1e-25	+	12611826	12612037	-4.08	five_prime_utr	CREBL2
ENSG00000111344	12	113000000	113000000	1.6e-20	-	113000000	113000000	4.08	three_prime_utr	RASAL1
ENSG00000111361	12	124000000	124000000	1e-70	-	124000000	124000000	2.06	three_prime_utr	EIF2B1
ENSG00000111412	12	117000000	117000000	0	-	117000000	117000000	-1.55	three_prime_utr	C12orf49
ENSG00000111424	12	47841909	47841909	1.6e-89	-	47841745	47842074	1.59	three_prime_utr	VDR
ENSG00000111424	12	47842596	47842596	3.2e-12	-	47842432	47842761	4.38	three_prime_utr	VDR
ENSG00000111452	12	131000000	131000000	7.9e-27	+	131000000	131000000	-1.57	exon	ADGRD1
ENSG00000111490	12	64875930	64875930	1e-301	+	64875226	64876634	-1.53	three_prime_utr	TBC1D30
ENSG00000111530	12	67312869	67312869	1e-127	+	67312734	67313004	-2.86	three_prime_utr	CAND1
ENSG00000111665	12	6845077	6845077	2.5e-07	-	6844942	6845212	5.77	exon	CDCA3
ENSG00000111670	12	102000000	102000000	1.6e-45	-	102000000	102000000	-3.54	three_prime_utr	GNPTAB
ENSG00000111671	12	6872932	6872932	0	-	6872193	6873671	-2.08	five_prime_utr	SPSB2
ENSG00000111676	12	6937294	6937294	6.2e-10	+	6937174	6937414	-1.36	CDS	ATN1
ENSG00000111676	12	6935842	6935842	0	+	6935587	6936097	-2.44	CDS	ATN1
ENSG00000111696	12	104000000	104000000	4e-84	-	104000000	104000000	-2.4	three_prime_utr	NT5DC3
ENSG00000111728	12	22334401	22334401	1.3e-92	-	22334101	22334701	3.81	five_prime_utr	ST8SIA1
ENSG00000111799	6	75183394	75183394	1e-299	-	75183244	75183544	-1.88	CDS	COL12A1
ENSG00000111816	6	116000000	116000000	1e-36	-	116000000	116000000	-3.09	five_prime_utr	FRK
ENSG00000111834	6	117000000	117000000	7.9e-12	+	117000000	117000000	-6.97	CDS	RSPH4A
ENSG00000111859	6	11213560	11213560	4e-18	-	11213485	11213636	-3.22	three_prime_utr	NEDD9
ENSG00000111859	6	11185318	11185318	0	-	11185033	11185603	-1.01	three_prime_utr	NEDD9
ENSG00000111879	6	119000000	119000000	1.5e-10	-	119000000	119000000	-3.77	CDS	FAM184A
ENSG00000111912	6	126000000	126000000	0	+	126000000	126000000	-1.11	three_prime_utr	NCOA7
ENSG00000112033	6	35426112	35426112	2e-66	+	35425917	35426307	-2.35	three_prime_utr	PPARD
ENSG00000112033	6	35426769	35426769	1e-151	+	35426455	35427084	1.07	three_prime_utr	PPARD
ENSG00000112039	6	35456070	35456070	1e-138	+	35455877	35456264	-2.81	CDS	FANCE
ENSG00000112078	6	36487903	36487903	4e-21	+	36487783	36488024	1.09	exon	KCTD20
ENSG00000112078	6	36487138	36487138	2e-48	+	36486913	36487364	1.13	CDS	KCTD20
ENSG00000112118	6	52264337	52264337	1e-196	-	52264128	52264547	-1.22	three_prime_utr	MCM3
ENSG00000112130	6	37369057	37369057	1.3e-27	+	37368908	37369207	-2.05	CDS	RNF8
ENSG00000112137	6	13287415	13287415	4e-43	+	13287130	13287700	-2.27	three_prime_utr	PHACTR1
ENSG00000112139	6	37636856	37636856	2.5e-11	-	37636736	37636977	-5.17	three_prime_utr	MDGA1
ENSG00000112175	6	55875414	55875414	3.2e-86	-	55875264	55875564	-2.98	five_prime_utr	BMP5
ENSG00000112249	6	101000000	101000000	1.6e-68	-	101000000	101000000	-1.08	CDS	ASCC3
ENSG00000112297	6	107000000	107000000	7.9e-14	+	107000000	107000000	-2.42	CDS	CRYBG1
ENSG00000112297	6	107000000	107000000	3.2e-65	+	107000000	107000000	3.95	CDS	CRYBG1
ENSG00000112297	6	107000000	107000000	3.8e-07	+	107000000	107000000	2.57	CDS	CRYBG1
ENSG00000112308	6	24720641	24720641	1e-257	-	24720446	24720836	-1.18	five_prime_utr	C6orf62
ENSG00000112320	6	108000000	108000000	1.3e-16	+	108000000	108000000	-2.53	CDS	SOBP
ENSG00000112343	6	25983417	25983417	0	+	25983192	25983642	-1.27	exon	TRIM38
ENSG00000112365	6	109000000	109000000	4e-62	-	109000000	109000000	-2.99	CDS	ZBTB24
ENSG00000112473	6	33200968	33200968	1e-188	+	33200833	33201104	-1.95	five_prime_utr	SLC39A7
ENSG00000112473	6	33203839	33203839	1e-35	+	33203749	33203930	-1.48	three_prime_utr	SLC39A7
ENSG00000112473	6	33201387	33201387	0	+	33201162	33201613	-1.03	CDS	SLC39A7
ENSG00000112659	6	43224362	43224362	1.9e-09	+	43224257	43224467	-2.51	exon	CUL9
ENSG00000112659	6	43188007	43188007	0.00023	+	43187872	43188143	-2.32	exon	CUL9
ENSG00000112697	6	75254076	75254076	1e-102	-	75253971	75254182	-1.78	three_prime_utr	TMEM30A
ENSG00000112701	6	75715701	75715701	1.3e-24	+	75715581	75715822	-1.82	three_prime_utr	SENP6
ENSG00000112763	6	26469034	26469034	1e-305	+	26468721	26469348	-1.03	three_prime_utr	BTN2A1
ENSG00000112773	6	81749032	81749032	1e-166	-	81748792	81749272	-1.2	three_prime_utr	FAM46A
ENSG00000112782	6	45901314	45901314	1e-26	-	45901179	45901450	-2.38	three_prime_utr	CLIC5
ENSG00000112787	12	133000000	133000000	4e-12	+	133000000	133000000	1.08	three_prime_utr	FBRSL1
ENSG00000112787	12	133000000	133000000	5.1e-05	+	133000000	133000000	1.98	CDS	FBRSL1
ENSG00000112851	5	66054408	66054408	1e-21	+	66054348	66054469	-1.2	CDS	ERBIN
ENSG00000112902	5	9042361	9042361	1e-191	-	9041732	9042990	-2.18	three_prime_utr	SEMA5A
ENSG00000112972	5	43298705	43298705	0	-	43298525	43298885	-2.13	CDS	HMGCS1
ENSG00000112977	5	10680210	10680210	2.5e-94	-	10680091	10680330	-1.98	three_prime_utr	DAP
ENSG00000112983	5	138000000	138000000	0	-	138000000	138000000	-1.33	CDS	BRD8
ENSG00000113070	5	140000000	140000000	0	-	140000000	140000000	1.21	three_prime_utr	HBEGF
ENSG00000113083	5	122000000	122000000	7.9e-56	-	122000000	122000000	-2.42	five_prime_utr	LOX
ENSG00000113194	5	177000000	177000000	1e-115	+	177000000	177000000	-1.77	three_prime_utr	FAF2
ENSG00000113194	5	177000000	177000000	0	+	177000000	177000000	-1.91	three_prime_utr	FAF2
ENSG00000113205	5	141000000	141000000	1e-113	+	141000000	141000000	2.02	CDS	PCDHB3
ENSG00000113209	5	141000000	141000000	4e-47	+	141000000	141000000	-2.94	CDS	PCDHB5
ENSG00000113209	5	141000000	141000000	2.5e-31	+	141000000	141000000	-2.26	CDS	PCDHB5
ENSG00000113209	5	141000000	141000000	1e-251	+	141000000	141000000	-2.86	CDS	PCDHB5
ENSG00000113248	5	141000000	141000000	1e-85	+	141000000	141000000	-3.66	CDS	PCDHB15
ENSG00000113300	5	181000000	181000000	2.1e-09	+	181000000	181000000	3.25	three_prime_utr	CNOT6
ENSG00000113384	5	32174215	32174215	2e-17	-	32174080	32174350	-1.45	five_prime_utr	GOLPH3
ENSG00000113441	5	97028952	97028952	1e-197	+	97028727	97029178	-2.43	three_prime_utr	LNPEP
ENSG00000113504	5	1050630	1050630	3.2e-46	-	1050465	1050795	-2.44	three_prime_utr	SLC12A7
ENSG00000113555	5	142000000	142000000	0	-	142000000	142000000	3.17	three_prime_utr	PCDH12
ENSG00000113555	5	142000000	142000000	1.6e-89	-	142000000	142000000	-1.73	CDS	PCDH12
ENSG00000113555	5	142000000	142000000	4e-66	-	142000000	142000000	-2.36	CDS	PCDH12
ENSG00000113583	5	134000000	134000000	0	-	134000000	134000000	-1.75	CDS	C5orf15
ENSG00000113594	5	38481673	38481673	0	-	38481223	38482123	1.13	CDS	LIFR
ENSG00000113712	5	149000000	149000000	2.5e-81	-	149000000	149000000	-4	three_prime_utr	CSNK1A1
ENSG00000113721	5	150000000	150000000	0	-	150000000	150000000	-2.3	three_prime_utr	PDGFRB
ENSG00000113732	5	173000000	173000000	0	+	173000000	173000000	-1.96	three_prime_utr	ATP6V0E1
ENSG00000113790	3	185000000	185000000	0.00017	-	185000000	185000000	3.79	CDS	EHHADH
ENSG00000114019	3	134000000	134000000	1e-195	-	134000000	134000000	-1.33	CDS	AMOTL2
ENSG00000114019	3	134000000	134000000	0	-	134000000	134000000	-1.39	three_prime_utr	AMOTL2
ENSG00000114030	3	122000000	122000000	0	-	122000000	122000000	1.98	three_prime_utr	KPNA1
ENSG00000114030	3	122000000	122000000	6.3e-18	-	122000000	122000000	-1.66	three_prime_utr	KPNA1
ENSG00000114098	3	138000000	138000000	3.9e-05	+	138000000	138000000	-6.08	three_prime_utr	ARMC8
ENSG00000114098	3	138000000	138000000	0.00055	+	138000000	138000000	-2.76	three_prime_utr	ARMC8
ENSG00000114120	3	141000000	141000000	0	+	141000000	141000000	-2.7	CDS	SLC25A36
ENSG00000114302	3	48847426	48847426	1.4e-05	-	48847366	48847487	-6.63	CDS	PRKAR2A
ENSG00000114353	3	50258949	50258949	2.5e-60	+	50258814	50259085	1.5	exon	GNAI2
ENSG00000114383	3	50322509	50322509	0	-	50320026	50324992	-1.55	five_prime_utr	TUSC2
ENSG00000114423	3	106000000	106000000	2e-86	-	106000000	106000000	1.05	three_prime_utr	CBLB
ENSG00000114423	3	106000000	106000000	0.00016	-	106000000	106000000	-2.41	CDS	CBLB
ENSG00000114491	3	125000000	125000000	0	+	125000000	125000000	-1.39	CDS	UMPS
ENSG00000114503	3	197000000	197000000	4e-24	-	197000000	197000000	-2.59	exon	NCBP2
ENSG00000114554	3	127000000	127000000	1e-157	+	127000000	127000000	-3.62	three_prime_utr	PLXNA1
ENSG00000114554	3	127000000	127000000	5e-77	+	127000000	127000000	-1.57	CDS	PLXNA1
ENSG00000114648	3	47344586	47344586	9.99999999999948e-312	+	47344271	47344901	1.23	three_prime_utr	KLHL18
ENSG00000114670	3	131000000	131000000	1.3e-27	+	131000000	131000000	-4.52	three_prime_utr	NEK11
ENSG00000114737	3	50607491	50607491	0	-	50607057	50607925	-2.84	exon	CISH
ENSG00000114790	3	154000000	154000000	1e-182	+	154000000	154000000	-2.66	CDS	ARHGEF26
ENSG00000114853	3	42658997	42658997	0	+	42658550	42659444	-1.12	CDS	ZBTB47
ENSG00000114853	3	42665288	42665288	4e-17	+	42664960	42665616	-2.19	three_prime_utr	ZBTB47
ENSG00000114857	3	42637143	42637143	0	+	42636903	42637384	-1.57	exon	NKTR
ENSG00000114867	3	184000000	184000000	0	+	184000000	184000000	-1.67	CDS	EIF4G1
ENSG00000114982	2	96593678	96593678	1.3e-27	-	96593468	96593889	-2.62	three_prime_utr	KANSL3
ENSG00000114993	2	74426075	74426075	2e-11	-	74425925	74426226	-2.6	three_prime_utr	RTKN
ENSG00000114999	2	113000000	113000000	0	+	113000000	113000000	-1.04	three_prime_utr	TTL
ENSG00000115020	2	208000000	208000000	6.3e-11	+	208000000	208000000	-2.24	CDS	PIKFYVE
ENSG00000115053	2	231000000	231000000	5.1e-07	-	231000000	231000000	-2.66	five_prime_utr	NCL
ENSG00000115107	2	119000000	119000000	3.4e-05	+	119000000	119000000	3.78	three_prime_utr	STEAP3
ENSG00000115241	2	27381612	27381612	1.6e-50	-	27381492	27381732	-2.23	exon	PPM1G
ENSG00000115275	2	74461940	74461940	6.3e-12	-	74461685	74462195	-1.97	CDS	MOGS
ENSG00000115275	2	74461326	74461326	1e-245	-	74461146	74461506	-2.46	CDS	MOGS
ENSG00000115317	2	74530148	74530148	1.6e-14	+	74529970	74530327	-4.06	CDS	HTRA2
ENSG00000115339	2	166000000	166000000	0	-	166000000	166000000	-2.78	CDS	GALNT3
ENSG00000115355	2	55334398	55334398	1e-121	-	55334248	55334549	2.1	CDS	CCDC88A
ENSG00000115355	2	55296050	55296050	3.2e-25	-	55295814	55296286	-2.79	CDS	CCDC88A
ENSG00000115380	2	55917827	55917827	2.9e-05	-	55917767	55917887	-2.46	CDS	EFEMP1
ENSG00000115464	2	61214417	61214417	2.5e-61	-	61214267	61214568	1.07	CDS	USP34
ENSG00000115464	2	61188430	61188430	0	-	61187941	61188919	-2.41	CDS	USP34
ENSG00000115504	2	62707075	62707075	1e-162	+	62706925	62707226	1.41	five_prime_utr	EHBP1
ENSG00000115504	2	62948619	62948619	1e-107	+	62948274	62948965	1.43	CDS	EHBP1
ENSG00000115525	2	85840178	85840178	1e-183	-	85839968	85840389	-4.03	exon	ST3GAL5
ENSG00000115525	2	85839489	85839489	1e-197	-	85839279	85839700	-1.65	exon	ST3GAL5
ENSG00000115526	2	100000000	100000000	8.1e-08	-	100000000	100000000	3.93	CDS	CHST10
ENSG00000115548	2	86466558	86466558	1e-209	+	86466378	86466738	-1.17	CDS	KDM3A
ENSG00000115568	2	219000000	219000000	1.6e-82	-	219000000	219000000	-1.28	three_prime_utr	ZNF142
ENSG00000115568	2	219000000	219000000	4e-06	-	219000000	219000000	-2.85	CDS	ZNF142
ENSG00000115602	2	102000000	102000000	4.5e-10	+	102000000	102000000	2.14	three_prime_utr	IL1RL1
ENSG00000115607	2	102000000	102000000	3.5e-08	+	102000000	102000000	3.22	three_prime_utr	IL18RAP
ENSG00000115648	2	238000000	238000000	3.2e-35	+	238000000	238000000	-2.42	three_prime_utr	MLPH
ENSG00000115649	2	219000000	219000000	4e-13	-	219000000	219000000	-3.63	CDS	CNPPD1
ENSG00000115677	2	241000000	241000000	2.5e-24	-	241000000	241000000	5.18	three_prime_utr	HDLBP
ENSG00000115677	2	241000000	241000000	5e-96	-	241000000	241000000	3.84	three_prime_utr	HDLBP
ENSG00000115687	2	241000000	241000000	6.3e-91	-	241000000	241000000	2.27	exon	PASK
ENSG00000115816	2	37228205	37228205	0	-	37227545	37228865	-1.01	CDS	CEBPZ
ENSG00000115839	2	135000000	135000000	0	+	135000000	135000000	-2.14	three_prime_utr	RAB3GAP1
ENSG00000115884	2	20201021	20201021	0	-	20200796	20201246	-1.26	three_prime_utr	SDC1
ENSG00000115884	2	20201830	20201830	0	-	20201605	20202055	-3.05	three_prime_utr	SDC1
ENSG00000115902	2	65021218	65021218	5e-98	+	65020963	65021473	-2.08	exon	SLC1A4
ENSG00000115904	2	38985787	38985787	1e-174	-	38985442	38986132	2.38	three_prime_utr	SOS1
ENSG00000115919	2	143000000	143000000	6.6e-09	+	143000000	143000000	6.26	three_prime_utr	KYNU
ENSG00000115993	2	201000000	201000000	0	-	201000000	201000000	-1.29	CDS	TRAK2
ENSG00000116017	19	972329	972329	1e-190	+	972134	972524	2.78	three_prime_utr	ARID3A
ENSG00000116044	2	177000000	177000000	1e-302	-	177000000	177000000	-1.27	CDS	NFE2L2
ENSG00000116062	2	47800909	47800909	0	+	47800579	47801239	-2.34	CDS	MSH6
ENSG00000116117	2	206000000	206000000	0.00052	+	206000000	206000000	-4.23	three_prime_utr	PARD3B
ENSG00000116127	2	73490687	73490687	1e-10	+	73490567	73490808	-2.58	CDS	ALMS1
ENSG00000116127	2	73453458	73453458	5.1e-07	+	73453338	73453578	-3.45	CDS	ALMS1
ENSG00000116127	2	73424678	73424678	2e-21	+	73424543	73424813	-2.42	CDS	ALMS1
ENSG00000116128	1	148000000	148000000	1e-131	+	148000000	148000000	2.46	CDS	BCL9
ENSG00000116133	1	54852086	54852086	0	-	54851846	54852326	-1.97	three_prime_utr	DHCR24
ENSG00000116151	1	2376284	2376284	4e-29	-	2376089	2376480	3.46	three_prime_utr	MORN1
ENSG00000116199	1	179000000	179000000	0	+	179000000	179000000	-1.3	three_prime_utr	FAM20B
ENSG00000116205	1	54096494	54096494	1.3e-41	+	54096314	54096674	3.38	three_prime_utr	TCEANC2
ENSG00000116237	1	6223931	6223931	1.6e-48	-	6223736	6224126	-2.11	three_prime_utr	ICMT
ENSG00000116260	1	180000000	180000000	0	+	180000000	180000000	-1.49	CDS	QSOX1
ENSG00000116285	1	8014134	8014134	0	-	8013925	8014344	-2.19	exon	ERRFI1
ENSG00000116285	1	8013402	8013402	0	-	8013147	8013657	-1.98	exon	ERRFI1
ENSG00000116350	1	29148985	29148985	1e-220	-	29148760	29149210	-1.16	exon	SRSF4
ENSG00000116350	1	29148326	29148326	1e-57	-	29148161	29148491	-2.99	exon	SRSF4
ENSG00000116406	1	185000000	185000000	0	-	185000000	185000000	-1.53	CDS	EDEM3
ENSG00000116497	1	32826628	32826628	1e-114	+	32826448	32826809	4.14	CDS	S100PBP
ENSG00000116539	1	155000000	155000000	1.2e-08	-	155000000	155000000	1.23	CDS	ASH1L
ENSG00000116574	1	229000000	229000000	1e-194	+	229000000	229000000	-2.24	CDS	RHOU
ENSG00000116580	1	156000000	156000000	1.3e-12	-	156000000	156000000	-4.85	CDS	GON4L
ENSG00000116679	1	185000000	185000000	0.012	-	185000000	185000000	-6.77	five_prime_utr	IVNS1ABP
ENSG00000116685	1	11922983	11922983	1.5e-07	-	11922714	11923252	3.11	CDS	KIAA2013
ENSG00000116685	1	11920112	11920112	1.4e-09	-	11920037	11920187	-1.6	three_prime_utr	KIAA2013
ENSG00000116688	1	12011731	12011731	1e-133	+	12011566	12011897	1.15	three_prime_utr	MFN2
ENSG00000116690	1	186000000	186000000	1e-132	+	186000000	186000000	-1.42	CDS	PRG4
ENSG00000116717	1	67687873	67687873	0	+	67687678	67688068	3.3	three_prime_utr	GADD45A
ENSG00000116729	1	68126096	68126096	6.3e-16	-	68125976	68126216	-1.4	three_prime_utr	WLS
ENSG00000116731	1	13782017	13782017	1.3e-68	+	13781882	13782152	-2.63	CDS	PRDM2
ENSG00000116774	1	114000000	114000000	1e-119	+	114000000	114000000	-2.24	exon	OLFML3
ENSG00000116815	1	117000000	117000000	1.3e-05	-	117000000	117000000	3.21	CDS	CD58
ENSG00000116863	1	36093618	36093618	7.9e-46	+	36093484	36093753	-5.87	three_prime_utr	ADPRHL2
ENSG00000116874	1	119000000	119000000	1e-283	-	119000000	119000000	-1.33	three_prime_utr	WARS2
ENSG00000116954	1	38839242	38839242	0	-	38838884	38839601	-1.19	three_prime_utr	RRAGC
ENSG00000116977	1	237000000	237000000	2e-35	+	237000000	237000000	-2.01	three_prime_utr	LGALS8
ENSG00000116984	1	237000000	237000000	1e-208	+	237000000	237000000	-2.13	three_prime_utr	MTR
ENSG00000116984	1	237000000	237000000	1.3e-85	+	237000000	237000000	-4.78	three_prime_utr	MTR
ENSG00000116990	1	39901110	39901110	0.0004	-	39901020	39901200	-5.42	CDS	MYCL
ENSG00000116991	1	232000000	232000000	2.5e-11	-	232000000	232000000	1.08	CDS	SIPA1L2
ENSG00000116991	1	233000000	233000000	1e-135	-	233000000	233000000	-1.16	CDS	SIPA1L2
ENSG00000117000	1	40239127	40239127	0	+	40238948	40239307	-1.16	CDS	RLF
ENSG00000117009	1	242000000	242000000	0	+	242000000	242000000	1.76	three_prime_utr	KMO
ENSG00000117009	1	242000000	242000000	3.2e-11	+	242000000	242000000	1.76	three_prime_utr	KMO
ENSG00000117020	1	244000000	244000000	1.6e-24	-	244000000	244000000	-1.74	three_prime_utr	AKT3
ENSG00000117036	1	157000000	157000000	1.6e-46	-	157000000	157000000	1.38	three_prime_utr	ETV3
ENSG00000117036	1	157000000	157000000	0	-	157000000	157000000	-1.78	exon	ETV3
ENSG00000117114	1	81943394	81943394	0	+	81943065	81943724	1.59	CDS	ADGRL2
ENSG00000117139	1	203000000	203000000	0.0002	-	203000000	203000000	1.42	CDS	KDM5B
ENSG00000117139	1	203000000	203000000	1e-257	-	203000000	203000000	-1.77	CDS	KDM5B
ENSG00000117228	1	89052677	89052677	0.0047	-	89052617	89052737	-4.2	three_prime_utr	GBP1
ENSG00000117242	1	20650880	20650880	0	-	20650552	20651209	-1.39	exon	PINK1-AS
ENSG00000117298	1	21219160	21219160	7.9e-48	-	21219010	21219310	-1.16	three_prime_utr	ECE1
ENSG00000117305	1	23802273	23802273	7.9e-17	-	23802153	23802394	-3.24	three_prime_utr	HMGCL
ENSG00000117394	1	42926793	42926793	1e-140	-	42926479	42927108	-1.74	three_prime_utr	SLC2A1
ENSG00000117523	1	172000000	172000000	0	+	172000000	172000000	-1.25	CDS	PRRC2C
ENSG00000117595	1	210000000	210000000	5e-14	-	210000000	210000000	-2.63	CDS	IRF6
ENSG00000117600	1	99307059	99307059	3.2e-22	+	99306715	99307404	-4.03	three_prime_utr	PLPPR4
ENSG00000117625	1	211000000	211000000	1e-78	+	211000000	211000000	-4.31	three_prime_utr	RCOR3
ENSG00000117676	1	26574447	26574447	1e-187	+	26574193	26574702	-2.46	three_prime_utr	RPS6KA1
ENSG00000117713	1	26780005	26780005	0	+	26779075	26780935	-1.33	CDS	ARID1A
ENSG00000117713	1	26774789	26774789	1e-279	+	26774579	26775000	1.18	CDS	ARID1A
ENSG00000117724	1	215000000	215000000	2.6e-09	+	215000000	215000000	2.31	CDS	CENPF
ENSG00000117877	19	45408489	45408489	1e-163	+	45408176	45408802	2.54	CDS	CD3EAP
ENSG00000117877	19	45409277	45409277	6.3e-64	+	45408890	45409665	-1.93	CDS	CD3EAP
ENSG00000117983	11	1249701	1249701	0	+	1248066	1251337	2.93	CDS	MUC5B
ENSG00000118058	11	119000000	119000000	7.9e-31	+	119000000	119000000	-1.13	three_prime_utr	KMT2A
ENSG00000118058	11	119000000	119000000	9.5e-07	+	119000000	119000000	-1.73	CDS	KMT2A
ENSG00000118058	11	118000000	118000000	3.2e-48	+	118000000	118000000	-1.25	CDS	KMT2A
ENSG00000118200	1	201000000	201000000	0	+	201000000	201000000	-1.99	CDS	CAMSAP2
ENSG00000118200	1	201000000	201000000	6.3e-92	+	201000000	201000000	4.28	exon	CAMSAP2
ENSG00000118200	1	201000000	201000000	5e-67	+	201000000	201000000	-1.3	five_prime_utr	CAMSAP2
ENSG00000118257	2	206000000	206000000	7.9e-40	+	206000000	206000000	-1.16	five_prime_utr	NRP2
ENSG00000118263	2	207000000	207000000	1e-116	-	207000000	207000000	-1.26	three_prime_utr	KLF7
ENSG00000118369	11	78210000	78210000	1.6e-40	+	78209716	78210285	1.39	CDS	USP35
ENSG00000118412	6	89863512	89863512	1.3e-19	+	89863377	89863647	1.81	exon	CASP8AP2
ENSG00000118495	6	144000000	144000000	1.3e-66	-	144000000	144000000	-1.38	five_prime_utr	PLAGL1
ENSG00000118496	6	146000000	146000000	1e-209	-	146000000	146000000	-1.41	CDS	FBXO30
ENSG00000118496	6	146000000	146000000	6.3e-77	-	146000000	146000000	1.67	CDS	FBXO30
ENSG00000118503	6	138000000	138000000	0	+	138000000	138000000	-1.05	three_prime_utr	TNFAIP3
ENSG00000118518	6	127000000	127000000	0	+	127000000	127000000	1.06	CDS	RNF146
ENSG00000118579	4	17623842	17623842	1e-185	+	17623662	17624022	-2.02	three_prime_utr	MED28
ENSG00000118689	6	109000000	109000000	1e-115	+	109000000	109000000	-1.11	CDS	FOXO3
ENSG00000118707	20	36591418	36591418	1e-171	+	36591060	36591776	-1.94	CDS	TGIF2
ENSG00000118873	1	220000000	220000000	1e-15	-	220000000	220000000	-3.91	exon	RAB3GAP2
ENSG00000118898	16	4883777	4883777	1e-157	-	4883493	4884062	-2.29	CDS	PPL
ENSG00000118898	16	4885661	4885661	0	-	4885317	4886006	-2.35	CDS	PPL
ENSG00000118898	16	4884973	4884973	4e-78	-	4884868	4885079	-2.17	CDS	PPL
ENSG00000118900	16	4874898	4874898	1e-271	+	4874405	4875392	-2.08	CDS	UBN1
ENSG00000118900	16	4860926	4860926	1.6e-48	+	4860791	4861061	-2.34	CDS	UBN1
ENSG00000118900	16	4881029	4881029	2.5e-19	+	4880894	4881164	-1.25	three_prime_utr	UBN1
ENSG00000118961	2	20684358	20684358	0.00044	-	20684193	20684523	3.32	three_prime_utr	LDAH
ENSG00000118997	2	196000000	196000000	6e-06	-	196000000	196000000	1.57	CDS	DNAH7
ENSG00000119139	9	69254460	69254460	1.3e-46	+	69254280	69254640	-1.68	three_prime_utr	TJP2
ENSG00000119139	9	69221200	69221200	4e-73	+	69221005	69221395	-1.03	CDS	TJP2
ENSG00000119231	3	197000000	197000000	5e-29	+	197000000	197000000	-1.91	CDS	SENP5
ENSG00000119242	12	124000000	124000000	0	-	124000000	124000000	-1.37	CDS	CCDC92
ENSG00000119242	12	124000000	124000000	2.3e-08	-	124000000	124000000	-2.99	five_prime_utr	CCDC92
ENSG00000119321	9	113000000	113000000	2.5e-44	-	113000000	113000000	-1.16	three_prime_utr	FKBP15
ENSG00000119321	9	113000000	113000000	1e-149	-	113000000	113000000	-1.46	three_prime_utr	FKBP15
ENSG00000119333	9	129000000	129000000	1e-176	-	129000000	129000000	-1.73	CDS	WDR34
ENSG00000119401	9	117000000	117000000	0	+	117000000	117000000	1.52	CDS	TRIM32
ENSG00000119401	9	117000000	117000000	5e-37	+	117000000	117000000	1.89	CDS	TRIM32
ENSG00000119408	9	124000000	124000000	0	+	124000000	124000000	-1.12	three_prime_utr	NEK6
ENSG00000119471	9	112000000	112000000	0.00043	+	112000000	112000000	-3.56	three_prime_utr	HSDL2
ENSG00000119471	9	112000000	112000000	2.5e-18	+	112000000	112000000	-1.67	three_prime_utr	HSDL2
ENSG00000119508	9	99828271	99828271	7.9e-80	+	99828076	99828466	-3.42	CDS	NR4A3
ENSG00000119574	19	58516902	58516902	2.8e-09	-	58516662	58517143	-2.11	CDS	ZBTB45
ENSG00000119636	14	74064942	74064942	1e-78	+	74064747	74065138	1.65	three_prime_utr	BBOF1
ENSG00000119638	14	75084622	75084622	0	-	75084236	75085008	-1.14	CDS	NEK9
ENSG00000119638	14	75126823	75126823	1.6e-30	-	75126703	75126943	-1.32	CDS	NEK9
ENSG00000119669	14	77028549	77028549	1.6e-14	-	77028399	77028699	1.68	five_prime_utr	IRF2BPL
ENSG00000119685	14	75954657	75954657	0.0026	+	75954567	75954748	-3.49	three_prime_utr	TTLL5
ENSG00000119686	14	75646829	75646829	7.9e-29	+	75646439	75647219	-1.23	three_prime_utr	FLVCR2
ENSG00000119707	14	73099683	73099683	0	+	73099431	73099935	-1.25	CDS	RBM25
ENSG00000119714	14	91233827	91233827	1e-22	-	91233603	91234051	2.23	three_prime_utr	GPR68
ENSG00000119725	14	73931733	73931733	1e-240	+	73931524	73931943	-1.24	three_prime_utr	ZNF410
ENSG00000119760	2	27653525	27653525	2e-55	-	27653390	27653661	2.54	CDS	SUPT7L
ENSG00000119812	2	33585312	33585312	2.5e-20	-	33585148	33585477	-2.98	exon	FAM98A
ENSG00000119900	6	71301802	71301802	0	+	71301397	71302207	1.28	exon	OGFRL1
ENSG00000119922	10	89306791	89306791	6.3e-16	+	89306671	89306912	-2.36	CDS	IFIT2
ENSG00000119922	10	89307405	89307405	0	+	89307090	89307720	2.58	three_prime_utr	IFIT2
ENSG00000119986	10	97677795	97677795	4e-82	-	97677601	97677989	3.2	three_prime_utr	AVPI1
ENSG00000120093	17	48550501	48550501	1e-105	-	48550097	48550906	-1.98	CDS	HOXB3
ENSG00000120158	9	4860562	4860562	1e-237	+	4860143	4860981	-2.04	three_prime_utr	RCL1
ENSG00000120159	9	26842444	26842444	1e-154	-	26842295	26842594	-2.36	CDS	CAAP1
ENSG00000120278	6	151000000	151000000	1.4e-09	+	151000000	151000000	-4.33	three_prime_utr	PLEKHG1
ENSG00000120278	6	151000000	151000000	1e-237	+	151000000	151000000	-2.21	CDS	PLEKHG1
ENSG00000120278	6	151000000	151000000	0.0011	+	151000000	151000000	-3.65	three_prime_utr	PLEKHG1
ENSG00000120278	6	151000000	151000000	0	+	151000000	151000000	-1.69	CDS	PLEKHG1
ENSG00000120279	6	153000000	153000000	3.2e-82	+	153000000	153000000	-2.95	three_prime_utr	MYCT1
ENSG00000120318	5	142000000	142000000	0.0032	-	142000000	142000000	-4.25	three_prime_utr	ARAP3
ENSG00000120318	5	142000000	142000000	7.9e-21	-	142000000	142000000	-3.01	three_prime_utr	ARAP3
ENSG00000120324	5	141000000	141000000	2.5e-32	+	141000000	141000000	-3.18	CDS	PCDHB10
ENSG00000120328	5	141000000	141000000	1e-120	+	141000000	141000000	-2.75	CDS	PCDHB12
ENSG00000120328	5	141000000	141000000	1e-119	+	141000000	141000000	-1.57	CDS	PCDHB12
ENSG00000120328	5	141000000	141000000	3.2e-30	+	141000000	141000000	-3.82	CDS	PCDHB12
ENSG00000120328	5	141000000	141000000	6.3e-31	+	141000000	141000000	-3.85	CDS	PCDHB12
ENSG00000120451	11	131000000	131000000	1e-126	-	131000000	131000000	-1.02	CDS	SNX19
ENSG00000120451	11	131000000	131000000	0	-	131000000	131000000	-1.55	CDS	SNX19
ENSG00000120539	10	27170246	27170246	1e-224	+	27170052	27170440	-1.77	CDS	MASTL
ENSG00000120549	10	24473646	24473646	0	+	24473362	24473931	-1.98	CDS	KIAA1217
ENSG00000120549	10	24543038	24543038	2.5e-58	+	24542948	24543128	-3.03	CDS	KIAA1217
ENSG00000120594	10	20288191	20288191	1e-162	+	20287966	20288416	-2.35	three_prime_utr	PLXDC2
ENSG00000120693	13	36879563	36879563	2.5e-25	-	36879443	36879684	-3.33	CDS	SMAD9
ENSG00000120784	19	37634099	37634099	1e-122	-	37633919	37634279	-2.84	three_prime_utr	ZFP30
ENSG00000120875	8	29350322	29350322	1e-171	-	29349977	29350668	4.18	five_prime_utr	DUSP4
ENSG00000120896	8	22574831	22574831	1.6e-18	+	22574711	22574951	-3.11	three_prime_utr	SORBS3
ENSG00000121039	8	73295060	73295060	1.6e-26	+	73294701	73295419	-2.26	five_prime_utr	RDH10
ENSG00000121057	17	57105779	57105779	4e-14	+	57105644	57105915	-1.43	CDS	AKAP1
ENSG00000121075	17	61483336	61483336	0	+	61482933	61483739	-2.68	CDS	TBX4
ENSG00000121281	16	50316741	50316741	0	+	50316516	50316966	1.88	three_prime_utr	ADCY7
ENSG00000121361	12	21765986	21765986	1e-272	-	21765582	21766391	-2.91	CDS	KCNJ8
ENSG00000121413	19	58084482	58084482	2.2e-05	-	58084407	58084558	-2.95	exon	ZSCAN18
ENSG00000121413	19	58085156	58085156	1.3e-63	-	58084946	58085367	2.08	exon	ZSCAN18
ENSG00000121417	19	57641713	57641713	5e-61	+	57641548	57641879	-1.2	three_prime_utr	ZNF211
ENSG00000121440	3	73383794	73383794	0	-	73383180	73384408	-1.29	CDS	PDZRN3
ENSG00000121578	3	119000000	119000000	6.3e-12	-	119000000	119000000	2.59	three_prime_utr	B4GALT4
ENSG00000121864	3	179000000	179000000	1e-169	+	179000000	179000000	1.5	CDS	ZNF639
ENSG00000121903	1	33494467	33494467	1.1e-08	+	33494317	33494618	-3.11	CDS	ZSCAN20
ENSG00000121903	1	33494902	33494902	3e-06	+	33494767	33495038	5.29	CDS	ZSCAN20
ENSG00000121931	1	111000000	111000000	1.9e-06	-	111000000	111000000	3.8	CDS	LRIF1
ENSG00000121957	1	109000000	109000000	1e-102	+	109000000	109000000	-2.01	three_prime_utr	GPSM2
ENSG00000121966	2	136000000	136000000	2e-92	-	136000000	136000000	-1.92	CDS	CXCR4
ENSG00000122033	13	27440202	27440202	2e-23	-	27440083	27440322	-3.03	CDS	MTIF3
ENSG00000122035	13	27273246	27273246	7.9e-13	+	27273128	27273365	-2.07	CDS	RASL11A
ENSG00000122042	13	29850534	29850534	7.4e-09	-	29850415	29850654	-3.44	five_prime_utr	UBL3
ENSG00000122188	1	204000000	204000000	0.00035	+	204000000	204000000	-6.04	CDS	LAX1
ENSG00000122257	16	24569565	24569565	5e-25	+	24569460	24569671	-1.86	exon	RBBP6
ENSG00000122390	16	3486632	3486632	1e-279	+	3486302	3486963	2.12	three_prime_utr	NAA60
ENSG00000122417	1	86351448	86351448	1.6e-20	-	86351074	86351823	1.3	three_prime_utr	ODF2L
ENSG00000122420	1	78493248	78493248	1e-63	+	78493099	78493398	-3.03	CDS	PTGFR
ENSG00000122482	1	90937920	90937920	0	-	90937545	90938296	-1.81	CDS	ZNF644
ENSG00000122482	1	90941004	90941004	7.9e-16	-	90940869	90941139	1.76	CDS	ZNF644
ENSG00000122515	7	44769671	44769671	4.9e-08	+	44769551	44769791	-3.59	three_prime_utr	ZMIZ2
ENSG00000122550	7	23174306	23174306	3.7e-10	+	23174201	23174411	-4.98	three_prime_utr	KLHL7
ENSG00000122592	7	27154903	27154903	1e-291	-	27154636	27155171	1.52	three_prime_utr	HOXA7
ENSG00000122679	7	45183373	45183373	2.1e-09	+	45183284	45183463	-3.95	CDS	RAMP3
ENSG00000122728	9	32635250	32635250	6.3e-30	-	32635100	32635400	8.38	CDS	TAF1L
ENSG00000122779	7	138000000	138000000	5e-64	+	138000000	138000000	-1.22	CDS	TRIM24
ENSG00000122863	10	72009615	72009615	5.5e-07	+	72009525	72009706	-2.97	exon	CHST3
ENSG00000122971	12	121000000	121000000	4e-33	+	121000000	121000000	-3.79	three_prime_utr	ACADS
ENSG00000123096	12	26233863	26233863	9.8e-07	+	26233728	26233998	-3.39	exon	SSPN
ENSG00000123124	8	86467145	86467145	7.9e-08	+	86467055	86467235	-1.93	three_prime_utr	WWP1
ENSG00000123144	19	12730848	12730848	1e-202	-	12730639	12731057	-1.68	three_prime_utr	TRIR
ENSG00000123297	12	57796529	57796529	0	+	57796291	57796768	-1.21	CDS	TSFM
ENSG00000123342	12	55837109	55837109	2e-49	-	55836869	55837349	-1.09	three_prime_utr	MMP19
ENSG00000123395	12	52077224	52077224	1e-144	+	52076985	52077464	-2.35	three_prime_utr	ATG101
ENSG00000123415	12	54182055	54182055	1e-213	-	54181890	54182221	1.65	three_prime_utr	SMUG1
ENSG00000123415	12	54181516	54181516	5e-58	-	54181201	54181831	3.4	three_prime_utr	SMUG1
ENSG00000123444	11	47577935	47577935	2e-31	-	47577727	47578144	-1.41	CDS	KBTBD4
ENSG00000123472	1	46635783	46635783	0.00091	-	46635723	46635844	-2.56	CDS	ATPAF1
ENSG00000123485	2	234000000	234000000	1e-100	-	234000000	234000000	3.95	CDS	HJURP
ENSG00000123562	X	104000000	104000000	0	-	104000000	104000000	-1.26	CDS	MORF4L2
ENSG00000123595	X	13709000	13709000	0	+	13708746	13709254	-1.91	CDS	RAB9A
ENSG00000123700	17	70176060	70176060	0	+	70175490	70176630	-1.25	CDS	KCNJ2
ENSG00000123739	4	110000000	110000000	1e-128	-	110000000	110000000	-4.69	five_prime_utr	PLA2G12A
ENSG00000123989	2	220000000	220000000	1e-294	-	220000000	220000000	-1.72	CDS	CHPF
ENSG00000123992	2	219000000	219000000	3e-06	-	219000000	219000000	-4.46	three_prime_utr	DNPEP
ENSG00000124006	2	220000000	220000000	1e-293	-	220000000	220000000	2.72	CDS	OBSL1
ENSG00000124067	16	67944447	67944447	0	-	67944102	67944792	-1.38	three_prime_utr	SLC12A4
ENSG00000124104	20	45841033	45841033	1e-124	+	45840644	45841422	-1.59	exon	SNX21
ENSG00000124126	20	48625419	48625419	6.3e-68	-	48625209	48625629	-2.94	three_prime_utr	PREX1
ENSG00000124151	20	47647204	47647204	2e-21	+	47647099	47647310	-1.53	CDS	NCOA3
ENSG00000124160	20	46061655	46061655	7.9e-13	-	46061431	46061879	-2.46	three_prime_utr	NCOA5
ENSG00000124177	20	41421881	41421881	6.3e-21	-	41421761	41422002	-2.16	CDS	CHD6
ENSG00000124201	20	49247312	49247312	1.3e-68	-	49247162	49247463	-1.01	CDS	ZNFX1
ENSG00000124201	20	49247821	49247821	1e-35	-	49247671	49247972	-1.9	CDS	ZNFX1
ENSG00000124201	20	49271472	49271472	1e-214	-	49271247	49271697	-1.87	CDS	ZNFX1
ENSG00000124217	20	50960004	50960004	0	+	50959571	50960438	-2.78	CDS	MOCS3
ENSG00000124222	20	58676466	58676466	1e-29	+	58676346	58676587	1.13	three_prime_utr	STX16
ENSG00000124224	20	58231738	58231738	0.0004	-	58231663	58231814	5.25	exon	PPP4R1L
ENSG00000124225	20	57652246	57652246	1e-191	-	57652007	57652486	-1.45	CDS	PMEPA1
ENSG00000124275	5	7900211	7900211	0	+	7899987	7900436	-1.91	three_prime_utr	MTRR
ENSG00000124496	6	42269399	42269399	1.6e-28	-	42269129	42269670	3.17	CDS	TRERF1
ENSG00000124508	6	26393080	26393080	1e-101	+	26392392	26393768	-1.66	three_prime_utr	BTN2A2
ENSG00000124549	6	26431845	26431845	3.2e-27	+	26431547	26432144	1.49	exon	BTN2A3P
ENSG00000124574	6	43432715	43432715	7.9e-13	+	43432550	43432880	4.31	CDS	ABCC10
ENSG00000124587	6	42978591	42978591	6.3e-45	-	42978352	42978831	-4.51	CDS	PEX6
ENSG00000124615	6	39906326	39906326	2.5e-26	-	39906117	39906536	-4.15	three_prime_utr	MOCS1
ENSG00000124659	6	42745273	42745273	1e-129	-	42744899	42745647	1.81	CDS	TBCC
ENSG00000124659	6	42745991	42745991	2.5e-40	-	42745886	42746096	1.19	CDS	TBCC
ENSG00000124688	6	43640474	43640474	1e-171	+	43640086	43640863	-1.45	CDS	MAD2L1BP
ENSG00000124749	6	56179904	56179904	0.0014	-	56179814	56179995	-3.97	CDS	COL21A1
ENSG00000124785	6	5998446	5998446	3.2e-35	-	5998296	5998596	-2.67	three_prime_utr	NRN1
ENSG00000124789	6	17637455	17637455	0	-	17637185	17637726	-1.37	CDS	NUP153
ENSG00000124789	6	17706698	17706698	6e-07	-	17706563	17706834	-3.48	five_prime_utr	NUP153
ENSG00000124813	6	45547742	45547742	2e-76	+	45547473	45548012	1.74	three_prime_utr	RUNX2
ENSG00000124839	2	238000000	238000000	0	-	238000000	238000000	-1.54	exon	RAB17
ENSG00000124942	11	62522142	62522142	1e-214	-	62522052	62522233	1.43	CDS	AHNAK
ENSG00000125089	4	8233065	8233065	7.9e-97	+	8232855	8233275	-3.32	exon	SH3TC1
ENSG00000125149	16	67147369	67147369	4e-86	+	67147129	67147610	1.31	three_prime_utr	C16orf70
ENSG00000125170	16	57473253	57473253	1e-283	-	57473028	57473478	-1.74	three_prime_utr	DOK4
ENSG00000125266	13	106000000	106000000	0	-	106000000	106000000	-1.67	three_prime_utr	EFNB2
ENSG00000125447	17	75237525	75237525	0	-	75236658	75238393	-1.09	exon	GGA3
ENSG00000125454	17	75273264	75273264	6.9e-10	-	75273159	75273369	-2.31	three_prime_utr	SLC25A19
ENSG00000125505	19	54179200	54179200	1.3e-83	-	54179020	54179380	5.37	exon	MBOAT7
ENSG00000125648	19	6441798	6441798	4e-25	-	6441558	6442039	-1.46	three_prime_utr	SLC25A23
ENSG00000125686	17	39407820	39407820	1e-113	-	39407491	39408150	-1.39	CDS	MED1
ENSG00000125686	17	39409675	39409675	1e-257	-	39409136	39410214	1.58	CDS	MED1
ENSG00000125695	17	63703488	63703488	0	-	63703263	63703714	-2.77	three_prime_utr	AC046185.1
ENSG00000125740	19	45474014	45474014	1e-12	+	45473924	45474104	-1.7	three_prime_utr	FOSB
ENSG00000125779	20	3923424	3923424	0.001	+	3923349	3923500	-2.09	three_prime_utr	PANK2
ENSG00000125810	20	23080965	23080965	1e-138	-	23080725	23081205	-1.44	three_prime_utr	CD93
ENSG00000125812	20	23370316	23370316	1e-63	+	23370107	23370526	-3.93	CDS	GZF1
ENSG00000125844	20	17659974	17659974	0	-	17659734	17660214	-1.07	CDS	RRBP1
ENSG00000125845	20	6778777	6778777	0	+	6778345	6779209	-1.25	CDS	BMP2
ENSG00000125846	20	18315797	18315797	4e-62	+	18315197	18316397	-1.59	exon	ZNF133
ENSG00000125848	20	14327291	14327291	3.2e-87	-	14327096	14327487	-2.26	CDS	FLRT3
ENSG00000125871	20	17990253	17990253	4.2e-10	+	17990073	17990433	2.22	three_prime_utr	MGME1
ENSG00000125875	20	435778	435778	1.6e-42	-	435539	436018	-3.85	exon	TBC1D20
ENSG00000125878	20	604439	604439	1.6e-55	-	604244	604634	-5.98	three_prime_utr	TCF15
ENSG00000125898	20	845363	845363	0	+	844780	845947	-2.3	CDS	FAM110A
ENSG00000125912	19	3207905	3207905	1e-215	+	3207636	3208174	1.4	three_prime_utr	NCLN
ENSG00000125944	1	23310544	23310544	0	-	23310334	23310754	-2.65	CDS	HNRNPR
ENSG00000125954	14	65061595	65061595	4e-29	+	65061387	65061803	-2.55	three_prime_utr	CHURC1-FNTB
ENSG00000125962	X	103000000	103000000	1e-271	+	103000000	103000000	-2.65	CDS	ARMCX5
ENSG00000125965	20	35437628	35437628	0.00028	-	35437524	35437733	4.08	CDS	GDF5
ENSG00000125966	20	35276880	35276880	6.3e-27	+	35276760	35277000	-4.5	three_prime_utr	MMP24
ENSG00000125968	20	31606177	31606177	2e-44	+	31606015	31606339	-1.12	three_prime_utr	ID1
ENSG00000125968	20	31605884	31605884	2.5e-09	+	31605810	31605958	-2.31	three_prime_utr	ID1
ENSG00000126214	14	104000000	104000000	3.2e-53	+	104000000	104000000	-2.21	three_prime_utr	KLC1
ENSG00000126214	14	104000000	104000000	6.3e-25	+	104000000	104000000	-4.75	three_prime_utr	KLC1
ENSG00000126243	19	35937196	35937196	2.5e-63	+	35936911	35937481	-2.29	five_prime_utr	LRFN3
ENSG00000126461	19	49651609	49651609	0	+	49651070	49652148	-1.36	CDS	SCAF1
ENSG00000126464	19	49595760	49595760	2.5e-18	+	49595610	49595910	2.64	CDS	PRR12
ENSG00000126464	19	49625615	49625615	8.7e-06	+	49625510	49625721	-4.73	three_prime_utr	PRR12
ENSG00000126603	16	4337407	4337407	0	+	4337107	4337708	-1.29	CDS	GLIS2
ENSG00000126749	12	6975792	6975792	2e-80	+	6975566	6976019	-3.13	exon	EMG1
ENSG00000126773	14	60124570	60124570	1e-143	+	60124375	60124765	-2.45	CDS	PCNX4
ENSG00000126785	14	63291277	63291277	1e-177	+	63291008	63291547	-2.31	three_prime_utr	RHOJ
ENSG00000126790	14	59484205	59484205	6.3e-05	-	59484070	59484340	4.77	CDS	L3HYPDH
ENSG00000126803	14	64542386	64542386	0	+	64541952	64542821	-2.24	CDS	HSPA2
ENSG00000126821	14	63727501	63727501	3.2e-30	-	63727292	63727711	3.11	CDS	SGPP1
ENSG00000126860	17	31318846	31318846	6.3e-26	-	31318683	31319009	1.8	CDS	EVI2A
ENSG00000126903	X	154000000	154000000	0	-	154000000	154000000	-2.02	five_prime_utr	SLC10A3
ENSG00000127081	9	92848299	92848299	1e-121	-	92848135	92848464	-1.11	CDS	ZNF484
ENSG00000127084	9	93035772	93035772	1e-130	+	93035458	93036087	-3.24	three_prime_utr	FGD3
ENSG00000127124	1	41513612	41513612	5e-15	-	41513492	41513733	-4.34	CDS	HIVEP3
ENSG00000127125	1	42460038	42460038	0	+	42459844	42460232	-1.25	exon	PPCS
ENSG00000127311	12	66310159	66310159	0	+	66309829	66310489	-2.23	CDS	HELB
ENSG00000127328	12	69739714	69739714	1.3e-59	+	69739609	69739820	-4.73	five_prime_utr	RAB3IP
ENSG00000127329	12	70517319	70517319	1.2e-06	-	70517214	70517425	3.49	three_prime_utr	PTPRB
ENSG00000127329	12	70609277	70609277	1.3e-21	-	70608766	70609788	-2.72	CDS	PTPRB
ENSG00000127419	4	958506	958506	1.6e-19	+	958356	958656	-3.97	exon	TMEM175
ENSG00000127452	19	9811321	9811321	0.00015	-	9811217	9811426	-3.58	three_prime_utr	FBXL12
ENSG00000127463	1	19219318	19219318	0	-	19219020	19219617	-1.43	exon	EMC1
ENSG00000127530	19	14799930	14799930	3.2e-39	-	14799720	14800141	8.14	exon	OR7C1
ENSG00000127533	19	16891887	16891887	1e-235	+	16891677	16892097	2.4	three_prime_utr	F2RL3
ENSG00000127580	16	685376	685376	1.6e-17	-	685070	685682	-2.57	CDS	WDR24
ENSG00000127580	16	689828	689828	2e-77	-	689603	690054	-1.91	five_prime_utr	WDR24
ENSG00000127603	1	39336322	39336322	0	+	39336112	39336533	-1.93	CDS	MACF1
ENSG00000127603	1	39333833	39333833	0	+	39333683	39333984	1.02	CDS	MACF1
ENSG00000127603	1	39385660	39385660	2e-79	+	39385570	39385751	-1.38	CDS	MACF1
ENSG00000127666	19	4816825	4816825	1e-132	-	4816585	4817066	1.57	CDS	TICAM1
ENSG00000127666	19	4816823	4816823	1e-132	-	4816585	4817061	1.58	CDS	TICAM1
ENSG00000127838	2	218000000	218000000	4e-15	+	218000000	218000000	-1.74	three_prime_utr	PNKD
ENSG00000127870	13	26214347	26214347	2e-30	-	26214242	26214452	-2.09	CDS	RNF6
ENSG00000127914	7	92002768	92002768	1e-187	+	92002573	92002964	-1.17	CDS	AKAP9
ENSG00000127914	7	92097040	92097040	0	+	92096800	92097281	-1.85	CDS	AKAP9
ENSG00000127914	7	92083330	92083330	6.3e-94	+	92083180	92083481	-2.66	CDS	AKAP9
ENSG00000127914	7	92079689	92079689	1.6e-85	+	92079524	92079855	-1.56	CDS	AKAP9
ENSG00000127951	7	77199443	77199443	3.2e-62	-	77199278	77199608	2.28	CDS	FGL2
ENSG00000128000	19	40033645	40033645	2.5e-41	-	40033376	40033915	-2.38	three_prime_utr	ZNF780B
ENSG00000128011	19	39307629	39307629	0	-	39307405	39307854	-2.73	three_prime_utr	LRFN1
ENSG00000128052	4	55079734	55079734	0	-	55079314	55080154	-1.49	three_prime_utr	KDR
ENSG00000128245	22	31957109	31957109	0	+	31956854	31957364	-1.09	three_prime_utr	YWHAH
ENSG00000128284	22	36141632	36141632	3.2e-28	-	36141437	36141827	-1.02	CDS	APOL3
ENSG00000128284	22	36140853	36140853	3.2e-14	-	36140718	36140989	-2.23	three_prime_utr	APOL3
ENSG00000128335	22	36227854	36227854	1.3e-65	-	36227720	36227989	-1.85	CDS	APOL2
ENSG00000128340	22	37225573	37225573	6.3e-08	-	37225290	37225857	-2.95	three_prime_utr	RAC2
ENSG00000128487	17	20205606	20205606	0	+	20205366	20205846	1.03	CDS	SPECC1
ENSG00000128487	17	20314302	20314302	1.3e-15	+	20314167	20314438	4.75	three_prime_utr	SPECC1
ENSG00000128512	7	112000000	112000000	4e-68	-	112000000	112000000	-1.61	CDS	DOCK4
ENSG00000128563	7	102000000	102000000	2.5e-79	+	102000000	102000000	1.38	three_prime_utr	PRKRIP1
ENSG00000128567	7	132000000	132000000	1.6e-37	-	132000000	132000000	1.45	CDS	PODXL
ENSG00000128590	7	109000000	109000000	0	+	109000000	109000000	-1.64	CDS	DNAJB9
ENSG00000128694	2	190000000	190000000	2.3e-08	-	190000000	190000000	-9.34	CDS	OSGEPL1
ENSG00000128699	2	190000000	190000000	2.2e-09	-	190000000	190000000	-3.42	five_prime_utr	ORMDL1
ENSG00000128815	10	48743338	48743338	6.9e-09	+	48743233	48743444	2.44	CDS	WDFY4
ENSG00000128849	15	57438565	57438565	2.5e-41	+	57438280	57438851	-1.79	CDS	CGNL1
ENSG00000128891	15	40553797	40553797	7.9e-23	-	40553677	40553918	-3.22	three_prime_utr	CCDC32
ENSG00000129003	15	61915880	61915880	3.2e-12	-	61915775	61915986	2.64	CDS	VPS13C
ENSG00000129055	3	134000000	134000000	0.005	-	134000000	134000000	-2.79	CDS	ANAPC13
ENSG00000129103	7	56079787	56079787	0	+	56079622	56079952	-2.29	three_prime_utr	SUMF2
ENSG00000129116	4	169000000	169000000	4e-19	+	169000000	169000000	-1.32	three_prime_utr	PALLD
ENSG00000129158	11	17788257	17788257	3.2e-21	-	17788107	17788407	-4.16	CDS	SERGEF
ENSG00000129250	17	5023931	5023931	7.9e-18	+	5023841	5024022	-1.5	CDS	KIF1C
ENSG00000129315	12	48694224	48694224	7.9e-16	-	48694104	48694344	-1.22	CDS	CCNT1
ENSG00000129347	19	10553465	10553465	5e-52	-	10553196	10553734	2.79	exon	KRI1
ENSG00000129353	19	10643749	10643749	1e-203	+	10643569	10643930	-1.46	three_prime_utr	SLC44A2
ENSG00000129422	8	17645816	17645816	0	-	17645501	17646131	-1.21	three_prime_utr	MTUS1
ENSG00000129422	8	17755721	17755721	4e-82	-	17755616	17755826	-1.17	CDS	MTUS1
ENSG00000129473	14	23308121	23308121	1.3e-11	+	23308061	23308181	-4.35	CDS	BCL2L2
ENSG00000129474	14	22982477	22982477	2e-18	-	22982312	22982642	-5.49	five_prime_utr	AJUBA
ENSG00000129474	14	22981715	22981715	1e-167	-	22981266	22982164	-1.87	CDS	AJUBA
ENSG00000129474	14	22973355	22973355	0	-	22973146	22973565	-3.54	three_prime_utr	AJUBA
ENSG00000129514	14	37592597	37592597	0	-	37591238	37593956	1.47	CDS	FOXA1
ENSG00000129521	14	33950739	33950739	3.2e-20	-	33950634	33950845	-2.58	CDS	EGLN3
ENSG00000129534	14	45247093	45247093	1e-28	-	45246973	45247214	2.9	CDS	MIS18BP1
ENSG00000129538	14	20801744	20801744	0	-	20801522	20801966	-2.37	CDS	RNASE1
ENSG00000129657	17	77214208	77214208	2e-16	+	77213953	77214464	-1.05	three_prime_utr	SEC14L1
ENSG00000129667	17	76474041	76474041	8.7e-06	-	76473855	76474227	3.02	CDS	RHBDF2
ENSG00000129696	8	33512298	33512298	1e-117	-	33512043	33512553	4.05	CDS	TTI2
ENSG00000129757	11	2885449	2885449	1.3e-33	-	2885256	2885643	-1.34	CDS	CDKN1C
ENSG00000129951	19	813619	813619	7.9e-23	-	813410	813828	-5.33	CDS	PLPPR3
ENSG00000129968	19	1877109	1877109	0	-	1876929	1877289	-1.44	exon	ABHD17A
ENSG00000129993	16	88876409	88876409	1e-148	-	88876200	88876619	-3.2	three_prime_utr	CBFA2T3
ENSG00000130052	X	68718283	68718283	5e-79	+	68717283	68719283	-2.27	three_prime_utr	STARD8
ENSG00000130147	2	235000000	235000000	6.3e-51	+	235000000	235000000	2.73	CDS	SH3BP4
ENSG00000130177	13	114000000	114000000	2.5e-66	+	114000000	114000000	1.77	three_prime_utr	CDC16
ENSG00000130226	7	155000000	155000000	3.6e-06	+	155000000	155000000	-5.91	three_prime_utr	DPP6
ENSG00000130299	19	17336870	17336870	1.6e-07	+	17336691	17337049	-3.32	exon	GTPBP3
ENSG00000130300	19	17365762	17365762	0	-	17365567	17365957	-1.61	CDS	PLVAP
ENSG00000130304	19	17504742	17504742	2.5e-17	+	17504577	17504908	-3.69	exon	SLC27A1
ENSG00000130311	19	17320108	17320108	2.3e-07	+	17319988	17320228	-4.02	three_prime_utr	DDA1
ENSG00000130338	6	159000000	159000000	1e-202	+	159000000	159000000	-3.42	CDS	TULP4
ENSG00000130349	6	107000000	107000000	1.3e-13	+	107000000	107000000	-2.83	CDS	C6orf203
ENSG00000130382	19	6211082	6211082	3.2e-90	-	6210688	6211476	1.57	three_prime_utr	MLLT1
ENSG00000130479	19	17727134	17727134	0	+	17726219	17728049	-1.63	CDS	MAP1S
ENSG00000130479	19	17725979	17725979	0.0037	+	17725919	17726040	-5.62	CDS	MAP1S
ENSG00000130513	19	18388788	18388788	0	+	18388549	18389027	-1.1	CDS	GDF15
ENSG00000130589	20	63567073	63567073	2.8e-05	-	63566983	63567164	2.99	CDS	HELZ2
ENSG00000130635	9	135000000	135000000	0.0024	+	135000000	135000000	2.46	three_prime_utr	COL5A1
ENSG00000130635	9	135000000	135000000	0	+	135000000	135000000	1.77	three_prime_utr	COL5A1
ENSG00000130684	20	25675632	25675632	1e-260	-	25675229	25676036	-2.18	CDS	ZNF337
ENSG00000130723	9	131000000	131000000	1e-81	+	131000000	131000000	-1.38	three_prime_utr	PRRC2B
ENSG00000130748	19	47046079	47046079	1e-118	-	47045906	47046252	-3.56	CDS	TMEM160
ENSG00000130764	1	3779499	3779499	7.9e-17	-	3779364	3779634	-3.99	three_prime_utr	LRRC47
ENSG00000130766	1	28281017	28281017	7.9e-46	+	28280824	28281211	3.15	three_prime_utr	SESN2
ENSG00000130813	19	10092309	10092309	3.2e-45	+	10092114	10092504	-2.13	three_prime_utr	C19orf66
ENSG00000130827	X	154000000	154000000	1.3e-49	+	154000000	154000000	-3.83	three_prime_utr	PLXNA3
ENSG00000130827	X	154000000	154000000	3.2e-49	+	154000000	154000000	-2.99	CDS	PLXNA3
ENSG00000130844	19	53579894	53579894	0.00011	+	53579819	53579970	-5.02	three_prime_utr	ZNF331
ENSG00000130844	19	53578292	53578292	1.3e-12	+	53578082	53578502	-5.28	three_prime_utr	ZNF331
ENSG00000130881	19	33207413	33207413	1.6e-46	+	33207218	33207608	2.57	CDS	LRP3
ENSG00000130921	12	123000000	123000000	3.5e-06	+	123000000	123000000	-5.73	five_prime_utr	C12orf65
ENSG00000130921	12	123000000	123000000	1e-68	+	123000000	123000000	-2.12	CDS	C12orf65
ENSG00000130940	1	10660524	10660524	1e-154	-	10660404	10660645	-1.62	CDS	CASZ1
ENSG00000130940	1	10653926	10653926	0	-	10653701	10654152	-2.23	CDS	CASZ1
ENSG00000130940	1	10638762	10638762	2.5e-79	-	10638222	10639303	-3.18	three_prime_utr	CASZ1
ENSG00000131018	6	152000000	152000000	0	-	152000000	152000000	-1.27	CDS	SYNE1
ENSG00000131023	6	150000000	150000000	7.9e-27	-	150000000	150000000	-1.76	five_prime_utr	LATS1
ENSG00000131037	19	55087758	55087758	1e-127	+	55087594	55087923	-2.08	three_prime_utr	EPS8L1
ENSG00000131043	20	36256230	36256230	2e-11	+	36256096	36256365	-2.26	three_prime_utr	AAR2
ENSG00000131043	20	36240420	36240420	4.7e-08	+	36240271	36240570	-1.17	CDS	AAR2
ENSG00000131115	19	44236143	44236143	5e-20	+	44235948	44236338	-1.74	CDS	ZNF227
ENSG00000131127	4	373929	373929	9.8e-10	+	373779	374079	2.83	three_prime_utr	ZNF141
ENSG00000131149	16	85659478	85659478	1e-15	+	85657423	85661534	1.1	exon	GSE1
ENSG00000131165	16	89645644	89645644	1e-100	-	89645389	89645900	2.42	three_prime_utr	CHMP1A
ENSG00000131368	3	15049753	15049753	7.9e-24	-	15049603	15049903	-4.04	three_prime_utr	MRPS25
ENSG00000131370	3	15256004	15256004	1e-116	-	15255809	15256199	-1.22	three_prime_utr	SH3BP5
ENSG00000131386	3	16175276	16175276	7.9e-12	+	16175096	16175456	-3.54	CDS	GALNT15
ENSG00000131409	19	50517501	50517501	2.5e-34	-	50517129	50517873	-6.3	three_prime_utr	LRRC4B
ENSG00000131446	5	181000000	181000000	0	-	181000000	181000000	-1.55	five_prime_utr	MGAT1
ENSG00000131459	5	180000000	180000000	9.8e-07	-	180000000	180000000	-5.38	three_prime_utr	GFPT2
ENSG00000131471	17	42852768	42852768	0	+	42851423	42854113	1.27	CDS	AOC3
ENSG00000131711	5	72199347	72199347	1e-14	+	72199212	72199483	-2.08	CDS	MAP1B
ENSG00000131725	X	118000000	118000000	3.2e-11	+	118000000	118000000	-2.28	CDS	WDR44
ENSG00000131759	17	40356370	40356370	1e-245	+	40356085	40356655	-4.08	three_prime_utr	RARA
ENSG00000131788	1	146000000	146000000	0.00021	-	146000000	146000000	-2.89	CDS	PIAS3
ENSG00000131831	X	17800748	17800748	2e-18	-	17800435	17801062	-2.38	CDS	RAI2
ENSG00000131845	19	57356192	57356192	1e-140	+	57355389	57356996	-2.83	CDS	ZNF304
ENSG00000131873	15	101000000	101000000	1e-92	-	101000000	101000000	1.09	three_prime_utr	CHSY1
ENSG00000132002	19	14515829	14515829	1e-283	-	14515575	14516083	-2.11	three_prime_utr	DNAJB1
ENSG00000132003	19	13830350	13830350	3.2e-70	+	13830201	13830500	3.18	CDS	ZSWIM4
ENSG00000132109	11	4385386	4385386	1e-120	-	4385044	4385728	-3.04	CDS	TRIM21
ENSG00000132128	1	46285770	46285770	5e-22	-	46285635	46285906	1.18	CDS	LRRC41
ENSG00000132153	3	47846791	47846791	1.3e-52	+	47846656	47846926	1.91	CDS	DHX30
ENSG00000132153	3	47846402	47846402	4e-18	+	47846208	47846597	-2.03	CDS	DHX30
ENSG00000132199	18	670638	670638	1.6e-07	-	670533	670744	-3.26	exon	ENOSF1
ENSG00000132199	18	672767	672767	0.00068	-	672692	672843	-2.79	exon	ENOSF1
ENSG00000132205	18	2913673	2913673	0	+	2913209	2914138	-1.01	three_prime_utr	EMILIN2
ENSG00000132256	11	5680106	5680106	1e-10	-	5680016	5680196	-4.94	CDS	TRIM5
ENSG00000132326	2	238000000	238000000	6.3e-11	-	238000000	238000000	1.7	CDS	PER2
ENSG00000132361	17	2690615	2690615	4e-53	-	2690465	2690766	-1.48	CDS	CLUH
ENSG00000132382	17	4539750	4539750	7.9e-52	-	4539615	4539886	-1.57	CDS	MYBBP1A
ENSG00000132466	4	73091139	73091139	1e-281	-	73090914	73091364	-1.21	CDS	ANKRD17
ENSG00000132466	4	73091992	73091992	1e-144	-	73091782	73092203	1.2	CDS	ANKRD17
ENSG00000132467	4	70689825	70689825	1e-121	+	70689573	70690077	2.23	CDS	UTP3
ENSG00000132467	4	70688967	70688967	1.3e-44	+	70688685	70689249	-2.1	CDS	UTP3
ENSG00000132514	17	7075116	7075116	0	-	7074893	7075340	-2.89	three_prime_utr	CLEC10A
ENSG00000132530	17	6775362	6775362	0	+	6775077	6775647	-1.91	three_prime_utr	XAF1
ENSG00000132622	20	3752531	3752531	0	+	3752129	3752933	-2.62	exon	HSPA12B
ENSG00000132688	1	157000000	157000000	1.6e-21	-	157000000	157000000	1.26	CDS	NES
ENSG00000132716	1	160000000	160000000	0	-	160000000	160000000	-1.41	CDS	DCAF8
ENSG00000132716	1	160000000	160000000	1e-225	-	160000000	160000000	-1.19	three_prime_utr	DCAF8
ENSG00000132740	11	68936455	68936455	0.00035	+	68936380	68936531	-3.32	CDS	IGHMBP2
ENSG00000132749	11	68737313	68737313	0.0001	-	68737208	68737418	7.09	three_prime_utr	TESMIN
ENSG00000132912	5	151000000	151000000	5e-46	-	151000000	151000000	-1.08	three_prime_utr	DCTN4
ENSG00000133019	1	240000000	240000000	2e-17	+	240000000	240000000	-4.94	exon	CHRM3
ENSG00000133026	17	8475282	8475282	1e-151	-	8474653	8475911	-1.54	three_prime_utr	MYH10
ENSG00000133028	17	10678832	10678832	1.2e-07	-	10678682	10678983	4.74	three_prime_utr	SCO1
ENSG00000133030	17	17188490	17188490	0	+	17188101	17188880	-1.64	three_prime_utr	MPRIP
ENSG00000133048	1	203000000	203000000	9.1e-08	-	203000000	203000000	5.12	exon	CHI3L1
ENSG00000133056	1	204000000	204000000	1.1e-07	-	204000000	204000000	4.04	three_prime_utr	PIK3C2B
ENSG00000133065	1	206000000	206000000	0	-	206000000	206000000	-2.7	five_prime_utr	SLC41A1
ENSG00000133104	13	36303751	36303751	9.1e-05	-	36303676	36303827	-5.58	three_prime_utr	SPART
ENSG00000133111	13	36819792	36819792	7.9e-14	+	36819702	36819883	-1.09	CDS	RFXAP
ENSG00000133121	13	33129362	33129362	1e-218	-	33128987	33129737	-1.17	CDS	STARD13
ENSG00000133142	X	104000000	104000000	5e-69	+	104000000	104000000	-1.39	CDS	TCEAL4
ENSG00000133195	17	72647366	72647366	1.3e-25	-	72647172	72647561	1.8	three_prime_utr	SLC39A11
ENSG00000133243	19	1986303	1986303	3.2e-86	-	1986094	1986513	-1.16	exon	BTBD2
ENSG00000133275	19	1969735	1969735	1e-155	+	1969525	1969945	1.5	five_prime_utr	CSNK1G2
ENSG00000133275	19	1980298	1980298	0	+	1979948	1980649	-2.42	three_prime_utr	CSNK1G2
ENSG00000133318	11	63758383	63758383	8.5e-10	+	63758308	63758458	-2.17	three_prime_utr	RTN3
ENSG00000133318	11	63719235	63719235	2.5e-12	+	63718936	63719534	-1.78	CDS	RTN3
ENSG00000133392	16	15703921	15703921	0	-	15703741	15704102	2.24	three_prime_utr	MYH11
ENSG00000133398	5	6372417	6372417	2.8e-10	-	6372357	6372478	-4.15	three_prime_utr	MED10
ENSG00000133401	5	32089667	32089667	1.6e-15	+	32089502	32089832	1.33	CDS	PDZD2
ENSG00000133401	5	31799431	31799431	3.2e-84	+	31799146	31799717	-2.7	CDS	PDZD2
ENSG00000133401	5	32108219	32108219	2.5e-77	+	32108024	32108414	-2.86	three_prime_utr	PDZD2
ENSG00000133812	11	9779641	9779641	5e-26	-	9779416	9779867	3.85	three_prime_utr	SBF2
ENSG00000133874	8	33548258	33548258	2e-59	-	33548080	33548437	-1.56	three_prime_utr	RNF122
ENSG00000133895	11	64804496	64804496	3.2e-50	-	64804197	64804795	-2.33	CDS	MEN1
ENSG00000133985	14	70671522	70671522	0	+	70671162	70671883	-1.47	three_prime_utr	TTC9
ENSG00000134014	8	28190003	28190003	1e-171	+	28189778	28190228	1.5	three_prime_utr	ELP3
ENSG00000134061	5	67182625	67182625	5e-14	-	67182460	67182791	3.75	three_prime_utr	CD180
ENSG00000134077	3	9384693	9384693	7.9e-24	+	9384543	9384843	-2.3	three_prime_utr	THUMPD3
ENSG00000134222	1	109000000	109000000	1.2e-08	-	109000000	109000000	-4.43	exon	PSRC1
ENSG00000134250	1	120000000	120000000	0	-	120000000	120000000	1.29	three_prime_utr	NOTCH2
ENSG00000134250	1	120000000	120000000	7.9e-06	-	120000000	120000000	-6.11	CDS	NOTCH2
ENSG00000134262	1	114000000	114000000	1.6e-19	-	114000000	114000000	-3.08	CDS	AP4B1
ENSG00000134452	10	5937473	5937473	0.00095	+	5937383	5937564	-6.52	three_prime_utr	FBXO18
ENSG00000134453	10	6115597	6115597	1e-187	+	6115417	6115778	-1.77	three_prime_utr	RBM17
ENSG00000134463	10	11763665	11763665	5e-92	+	11763411	11763920	-2.2	exon	ECHDC3
ENSG00000134470	10	5953144	5953144	5e-55	-	5952473	5953816	-1.61	CDS	IL15RA
ENSG00000134532	12	23534240	23534240	4e-54	-	23533986	23534495	-4.88	CDS	SOX5
ENSG00000134533	12	15109307	15109307	1e-125	-	15109098	15109517	-3.09	CDS	RERG
ENSG00000134575	11	47239733	47239733	4e-100	-	47239301	47240165	1.91	three_prime_utr	ACP2
ENSG00000134590	X	135000000	135000000	0	+	135000000	135000000	-1.77	three_prime_utr	RTL8C
ENSG00000134686	1	33324851	33324851	1e-242	-	33324701	33325001	-2.49	three_prime_utr	PHC2
ENSG00000134698	1	35853763	35853763	3.2e-33	+	35853523	35854003	1.45	three_prime_utr	AGO4
ENSG00000134744	1	52525891	52525891	2.4e-08	-	52525771	52526012	1.67	CDS	ZCCHC11
ENSG00000134802	11	57407073	57407073	2e-20	-	57406983	57407163	2.39	three_prime_utr	SLC43A3
ENSG00000134802	11	57407671	57407671	1.3e-14	-	57407581	57407761	1.61	three_prime_utr	SLC43A3
ENSG00000134817	11	57233920	57233920	1.6e-35	-	57233636	57234205	-2.38	three_prime_utr	APLNR
ENSG00000134851	4	55396031	55396031	0.0035	+	55395956	55396107	-3.14	five_prime_utr	TMEM165
ENSG00000134897	13	103000000	103000000	1.3e-19	+	103000000	103000000	3.18	CDS	BIVM
ENSG00000134899	13	103000000	103000000	0	+	103000000	103000000	-1.03	CDS	ERCC5
ENSG00000134909	11	129000000	129000000	0	-	129000000	129000000	-1.66	CDS	ARHGAP32
ENSG00000134917	11	130000000	130000000	1.00000023069254e-317	-	130000000	130000000	-4.9	CDS	ADAMTS8
ENSG00000134970	5	116000000	116000000	5e-72	-	116000000	116000000	1.59	three_prime_utr	TMED7
ENSG00000134982	5	113000000	113000000	2.5e-16	+	113000000	113000000	4.21	CDS	APC
ENSG00000135048	9	71768585	71768585	4.7e-06	-	71768450	71768720	1.41	five_prime_utr	TMEM2
ENSG00000135049	9	85633078	85633078	1.6e-87	-	85632808	85633348	1.38	CDS	AGTPBP1
ENSG00000135077	5	157000000	157000000	1e-241	-	157000000	157000000	-1.28	three_prime_utr	HAVCR2
ENSG00000135083	5	160000000	160000000	0	-	160000000	160000000	2.64	exon	CCNJL
ENSG00000135241	7	108000000	108000000	0.0035	-	108000000	108000000	3.11	CDS	PNPLA8
ENSG00000135272	7	115000000	115000000	7.9e-37	+	115000000	115000000	-2.04	CDS	MDFIC
ENSG00000135334	6	87701910	87701910	5.8e-10	-	87701641	87702179	1.3	five_prime_utr	AKIRIN2
ENSG00000135378	11	32853938	32853938	0	+	32853699	32854178	-1.57	three_prime_utr	PRRG4
ENSG00000135392	12	55828195	55828195	0	-	55827686	55828705	-1.24	CDS	DNAJC14
ENSG00000135414	12	55751482	55751482	1.3e-30	+	55751317	55751647	2.37	three_prime_utr	GDF11
ENSG00000135503	12	51994308	51994308	0	+	51994083	51994533	-1.4	three_prime_utr	ACVR1B
ENSG00000135506	12	57721004	57721004	1e-129	+	57720869	57721139	-1.42	exon	OS9
ENSG00000135540	6	138000000	138000000	6.3e-30	-	138000000	138000000	-2.61	CDS	NHSL1
ENSG00000135540	6	138000000	138000000	1e-154	-	138000000	138000000	-2.06	three_prime_utr	NHSL1
ENSG00000135540	6	138000000	138000000	0	-	138000000	138000000	-3.1	CDS	NHSL1
ENSG00000135541	6	135000000	135000000	1e-156	-	135000000	135000000	-1.23	CDS	AHI1
ENSG00000135631	2	73088382	73088382	4.3e-06	-	73088307	73088458	-2.77	CDS	RAB11FIP5
ENSG00000135631	2	73081020	73081020	1e-116	-	73080795	73081245	-2.54	CDS	RAB11FIP5
ENSG00000135637	2	74472232	74472232	6.3e-12	-	74472075	74472390	-2.06	CDS	CCDC142
ENSG00000135709	16	85067138	85067138	2.5e-21	+	85066913	85067363	-2.78	CDS	KIAA0513
ENSG00000135750	1	234000000	234000000	1.6e-11	+	234000000	234000000	-3.81	CDS	KCNK1
ENSG00000135766	1	231000000	231000000	2.5e-33	-	231000000	231000000	-1.71	exon	EGLN1
ENSG00000135821	1	182000000	182000000	1e-133	-	182000000	182000000	-1.3	exon	GLUL
ENSG00000135828	1	183000000	183000000	5e-51	-	183000000	183000000	2.33	CDS	RNASEL
ENSG00000135837	1	180000000	180000000	4e-82	+	180000000	180000000	-2	CDS	CEP350
ENSG00000135837	1	180000000	180000000	2e-42	+	180000000	180000000	-1.53	CDS	CEP350
ENSG00000135837	1	180000000	180000000	5e-19	+	180000000	180000000	1.25	CDS	CEP350
ENSG00000135845	1	172000000	172000000	0	-	172000000	172000000	-1.22	exon	PIGC
ENSG00000135845	1	172000000	172000000	4.2e-05	-	172000000	172000000	3.86	three_prime_utr	PIGC
ENSG00000135845	1	172000000	172000000	3.1e-05	-	172000000	172000000	4.35	three_prime_utr	PIGC
ENSG00000135845	1	172000000	172000000	0	-	172000000	172000000	-1.23	exon	PIGC
ENSG00000135862	1	183000000	183000000	1e-264	+	183000000	183000000	-1.43	CDS	LAMC1
ENSG00000135917	2	228000000	228000000	7.9e-24	-	228000000	228000000	-4.02	CDS	SLC19A3
ENSG00000135966	2	105000000	105000000	8.9e-06	-	105000000	105000000	-3.26	CDS	TGFBRAP1
ENSG00000135976	2	97245637	97245637	2.5e-59	+	97245307	97245968	1.89	CDS	ANKRD36
ENSG00000135999	2	149000000	149000000	1e-25	+	149000000	149000000	-2.11	CDS	EPC2
ENSG00000136002	2	131000000	131000000	3.2e-30	+	131000000	131000000	8.67	CDS	ARHGEF4
ENSG00000136114	13	52377764	52377764	1e-254	-	52377256	52378273	-4.27	CDS	THSD1
ENSG00000136158	13	80337300	80337300	0	-	80336898	80337703	-2.26	CDS	SPRY2
ENSG00000136160	13	77898166	77898166	6.6e-05	-	77898106	77898226	-4.24	three_prime_utr	EDNRB
ENSG00000136160	13	77918434	77918434	1e-253	-	77918195	77918674	-2.49	CDS	EDNRB
ENSG00000136197	7	42910066	42910066	0	-	42909678	42910454	-1.89	CDS	C7orf25
ENSG00000136205	7	47303356	47303356	2.3e-10	-	47303221	47303491	-2.24	CDS	TNS3
ENSG00000136205	7	47275543	47275543	1e-263	-	47275363	47275723	-1.4	three_prime_utr	TNS3
ENSG00000136213	7	2446191	2446191	1e-101	+	2445637	2446746	-1.6	three_prime_utr	CHST12
ENSG00000136237	7	22121967	22121967	1e-218	-	22121682	22122252	-2.1	three_prime_utr	RAPGEF5
ENSG00000136238	7	6403138	6403138	7.6e-10	+	6403078	6403199	-2.5	three_prime_utr	RAC1
ENSG00000136247	7	6588791	6588791	2.5e-30	+	6588656	6588926	-2.88	CDS	ZDHHC4
ENSG00000136271	7	44565880	44565880	2e-88	-	44565715	44566045	2.31	three_prime_utr	DDX56
ENSG00000136279	7	44068946	44068946	1e-120	+	44068676	44069216	-2.7	three_prime_utr	DBNL
ENSG00000136279	7	44061004	44061004	1e-16	+	44060914	44061095	-1.92	three_prime_utr	DBNL
ENSG00000136352	14	36520895	36520895	4e-13	-	36520641	36521149	-2.93	five_prime_utr	NKX2-1
ENSG00000136352	14	36517978	36517978	0	-	36516630	36519326	-1.39	CDS	NKX2-1
ENSG00000136378	15	78766382	78766382	1e-197	-	78765933	78766832	-2.92	CDS	ADAMTS7
ENSG00000136383	15	84868551	84868551	1e-239	+	84868236	84868867	-3.19	three_prime_utr	ALPK3
ENSG00000136383	15	84870454	84870454	0	+	84870184	84870725	1.92	three_prime_utr	ALPK3
ENSG00000136383	15	84871263	84871263	2.5e-18	+	84871143	84871384	6.2	three_prime_utr	ALPK3
ENSG00000136478	17	64148363	64148363	0.0013	-	64148303	64148423	-4.64	three_prime_utr	TEX2
ENSG00000136478	17	64148842	64148842	7.8e-08	-	64148722	64148962	-3.94	three_prime_utr	TEX2
ENSG00000136485	17	63550565	63550565	1.1e-08	+	63550460	63550670	-2.93	five_prime_utr	DCAF7
ENSG00000136504	17	49827732	49827732	1.2e-05	+	49827627	49827837	-2.81	three_prime_utr	KAT7
ENSG00000136542	2	157000000	157000000	5e-79	+	157000000	157000000	-2.45	five_prime_utr	GALNT5
ENSG00000136542	2	157000000	157000000	1.5e-06	+	157000000	157000000	-1.05	CDS	GALNT5
ENSG00000136630	1	221000000	221000000	1e-23	+	221000000	221000000	-4.81	exon	HLX
ENSG00000136699	2	130000000	130000000	1e-108	-	130000000	130000000	-1.38	three_prime_utr	SMPD4
ENSG00000136720	2	128000000	128000000	0	-	128000000	128000000	4.78	three_prime_utr	HS6ST1
ENSG00000136720	2	128000000	128000000	1.6e-18	-	128000000	128000000	-2.65	CDS	HS6ST1
ENSG00000136802	9	129000000	129000000	6.3e-42	+	129000000	129000000	1.27	three_prime_utr	LRRC8A
ENSG00000136802	9	129000000	129000000	1e-162	+	129000000	129000000	-1.36	CDS	LRRC8A
ENSG00000136807	9	128000000	128000000	2.1e-08	+	128000000	128000000	-1.45	three_prime_utr	CDK9
ENSG00000136816	9	130000000	130000000	0	+	130000000	130000000	-1.46	exon	TOR1B
ENSG00000136826	9	107000000	107000000	1.3e-20	-	107000000	107000000	-2	CDS	KLF4
ENSG00000136827	9	130000000	130000000	1.3e-05	-	130000000	130000000	-2.88	CDS	TOR1A
ENSG00000136830	9	128000000	128000000	0	-	128000000	128000000	-1.21	CDS	FAM129B
ENSG00000136830	9	128000000	128000000	1e-11	-	128000000	128000000	-1.75	three_prime_utr	FAM129B
ENSG00000136848	9	122000000	122000000	1e-236	+	122000000	122000000	-2.24	three_prime_utr	DAB2IP
ENSG00000136859	9	127000000	127000000	1e-57	-	127000000	127000000	-2.34	three_prime_utr	ANGPTL2
ENSG00000136867	9	113000000	113000000	1e-150	+	113000000	113000000	-1.6	three_prime_utr	SLC31A2
ENSG00000136869	9	118000000	118000000	1e-108	+	118000000	118000000	-1.34	CDS	TLR4
ENSG00000136869	9	118000000	118000000	3.2e-78	+	118000000	118000000	-2.2	CDS	TLR4
ENSG00000136869	9	118000000	118000000	1e-72	+	118000000	118000000	-4.19	CDS	TLR4
ENSG00000136874	9	99968675	99968675	1.6e-20	+	99968570	99968781	-3.59	three_prime_utr	STX17
ENSG00000136875	9	113000000	113000000	2e-71	+	113000000	113000000	-2.35	three_prime_utr	PRPF4
ENSG00000136878	9	130000000	130000000	3.4e-08	+	130000000	130000000	-7.56	three_prime_utr	USP20
ENSG00000136897	9	101000000	101000000	0	-	101000000	101000000	-2.43	CDS	MRPL50
ENSG00000136986	8	123000000	123000000	4e-83	-	123000000	123000000	-3.19	exon	DERL1
ENSG00000137054	9	37503427	37503427	5e-12	+	37503248	37503607	-4.25	three_prime_utr	POLR1E
ENSG00000137077	9	34709094	34709094	5.4e-06	-	34709004	34709184	3.36	three_prime_utr	CCL21
ENSG00000137101	9	35609847	35609847	0	-	35609562	35610132	-3.86	three_prime_utr	CD72
ENSG00000137124	9	38397009	38397009	1.3e-85	+	38396637	38397382	-2.24	CDS	ALDH1B1
ENSG00000137145	9	19372257	19372257	1e-119	+	19372077	19372437	-1.49	three_prime_utr	DENND4C
ENSG00000137166	6	41598745	41598745	5e-21	+	41597921	41599569	-1.56	exon	FOXP4
ENSG00000137203	6	10398533	10398533	2e-15	-	10398398	10398669	4.71	CDS	TFAP2A
ENSG00000137266	6	3456212	3456212	3.2e-22	-	3456002	3456423	-2.84	CDS	SLC22A23
ENSG00000137266	6	3271807	3271807	6.3e-44	-	3271328	3272287	-1.46	three_prime_utr	SLC22A23
ENSG00000137413	6	42079943	42079943	5e-29	+	42079793	42080093	-2.36	three_prime_utr	TAF8
ENSG00000137462	4	154000000	154000000	0	+	154000000	154000000	-1.49	CDS	TLR2
ENSG00000137462	4	154000000	154000000	0	+	154000000	154000000	-1.4	CDS	TLR2
ENSG00000137486	11	75264585	75264585	2.5e-06	-	75264480	75264690	-2.17	three_prime_utr	ARRB1
ENSG00000137497	11	72013278	72013278	0	-	72013053	72013503	-1.11	CDS	NUMA1
ENSG00000137497	11	72014087	72014087	0	-	72013862	72014312	-1.33	CDS	NUMA1
ENSG00000137500	11	83286122	83286122	0.00023	-	83286047	83286197	-5.58	five_prime_utr	CCDC90B
ENSG00000137507	11	76661159	76661159	6.3e-58	-	76660994	76661324	1.65	CDS	LRRC32
ENSG00000137522	11	71996937	71996937	1e-148	+	71996697	71997177	1.73	three_prime_utr	RNF121
ENSG00000137571	8	69672834	69672834	3.2e-47	-	69672400	69673269	8.62	three_prime_utr	SLCO5A1
ENSG00000137575	8	58561128	58561128	5.4e-07	+	58561038	58561218	1.66	five_prime_utr	SDCBP
ENSG00000137656	11	117000000	117000000	3.2e-73	-	117000000	117000000	1.09	CDS	BUD13
ENSG00000137710	11	110000000	110000000	1e-139	-	110000000	110000000	-3.58	three_prime_utr	RDX
ENSG00000137726	11	118000000	118000000	3.5e-06	-	118000000	118000000	4.96	three_prime_utr	FXYD6
ENSG00000137806	15	41396680	41396680	1e-292	-	41396501	41396860	-1.62	CDS	NDUFAF1
ENSG00000137815	15	41480782	41480782	1e-134	+	41480603	41480962	-1.67	three_prime_utr	RTF1
ENSG00000137831	15	70666981	70666981	1.3e-66	-	70666906	70667057	-1.14	CDS	UACA
ENSG00000137834	15	66703245	66703245	0	+	66702227	66704264	1.34	exon	SMAD6
ENSG00000137845	15	58597384	58597384	1e-165	-	58597144	58597625	-1.52	three_prime_utr	ADAM10
ENSG00000137871	15	56631770	56631770	0	-	56631470	56632071	-1.26	CDS	ZNF280D
ENSG00000137872	15	47773265	47773265	9.8e-09	+	47773175	47773355	-5.67	three_prime_utr	SEMA6D
ENSG00000137959	1	78628122	78628122	5e-18	+	78628002	78628243	-7.19	CDS	IFI44L
ENSG00000138030	2	27087196	27087196	8.9e-06	+	27087076	27087317	-5.51	five_prime_utr	KHK
ENSG00000138050	2	39769900	39769900	4e-48	-	39769691	39770110	-1.95	exon	THUMPD2
ENSG00000138061	2	38074384	38074384	1e-151	-	38073910	38074859	-1.36	CDS	CYP1B1
ENSG00000138061	2	38075949	38075949	1.6e-13	-	38075814	38076085	-3.47	five_prime_utr	CYP1B1
ENSG00000138071	2	65268749	65268749	1e-131	+	65268614	65268885	1.24	three_prime_utr	ACTR2
ENSG00000138162	10	122000000	122000000	1e-19	+	122000000	122000000	-3.3	CDS	TACC2
ENSG00000138231	3	138000000	138000000	5e-62	-	138000000	138000000	-2.53	CDS	DBR1
ENSG00000138381	2	190000000	190000000	1e-300	+	190000000	190000000	1.36	CDS	ASNSD1
ENSG00000138386	2	191000000	191000000	1.6e-28	+	191000000	191000000	-4.28	three_prime_utr	NAB1
ENSG00000138386	2	191000000	191000000	1e-179	+	191000000	191000000	-1.59	CDS	NAB1
ENSG00000138434	2	182000000	182000000	2.5e-24	+	182000000	182000000	-1.24	exon	SSFA2
ENSG00000138434	2	182000000	182000000	1e-119	+	182000000	182000000	-2.25	exon	SSFA2
ENSG00000138439	2	203000000	203000000	1.3e-11	+	203000000	203000000	-3.25	exon	FAM117B
ENSG00000138443	2	203000000	203000000	3.1e-06	+	203000000	203000000	5.66	three_prime_utr	ABI2
ENSG00000138496	3	123000000	123000000	0	-	123000000	123000000	1.44	CDS	PARP9
ENSG00000138615	15	65197200	65197200	1e-66	-	65196885	65197515	2.63	CDS	CILP
ENSG00000138735	4	120000000	120000000	1e-155	-	120000000	120000000	-3.4	CDS	PDE5A
ENSG00000138757	4	75645175	75645175	1e-254	-	75644696	75645655	-1.54	three_prime_utr	G3BP2
ENSG00000138759	4	78540983	78540983	0	+	78540758	78541209	-2.06	CDS	FRAS1
ENSG00000138771	4	76754600	76754600	1e-292	+	76754405	76754795	-2.44	CDS	SHROOM3
ENSG00000138771	4	76779326	76779326	1.3e-76	+	76778966	76779686	-2.41	three_prime_utr	SHROOM3
ENSG00000138771	4	76739212	76739212	1e-134	+	76738942	76739482	-1.36	CDS	SHROOM3
ENSG00000138771	4	76756695	76756695	2.5e-17	+	76756500	76756890	-1.29	CDS	SHROOM3
ENSG00000138821	4	102000000	102000000	5e-41	-	102000000	102000000	-3.98	three_prime_utr	SLC39A8
ENSG00000138867	22	24540632	24540632	0	-	24540452	24540813	-2.58	three_prime_utr	GUCD1
ENSG00000138942	22	31205415	31205415	4e-32	+	31205190	31205641	-3.03	three_prime_utr	RNF185
ENSG00000139044	12	563118	563118	1.6e-35	+	562908	563329	3.37	three_prime_utr	B4GALNT3
ENSG00000139044	12	553610	553610	0	+	553250	553971	-3.96	CDS	B4GALNT3
ENSG00000139083	12	11891205	11891205	0	+	11890965	11891445	-1.41	three_prime_utr	ETV6
ENSG00000139132	12	32640586	32640586	1e-43	+	32640451	32640721	1.44	three_prime_utr	FGD4
ENSG00000139133	12	34026192	34026192	2e-21	+	34025983	34026402	2.78	CDS	ALG10
ENSG00000139160	12	31662003	31662003	0.0042	+	31661928	31662079	-2.54	CDS	ETFBKMT
ENSG00000139178	12	7095694	7095694	7.1e-08	-	7095590	7095799	4.12	three_prime_utr	C1RL
ENSG00000139193	12	6451627	6451627	0.00044	+	6451537	6451718	-4.39	three_prime_utr	CD27
ENSG00000139211	12	47078148	47078148	0	-	47077803	47078493	-1.17	CDS	AMIGO2
ENSG00000139218	12	45927847	45927847	2.5e-92	-	45927592	45928103	-1.64	CDS	SCAF11
ENSG00000139263	12	58877718	58877718	2e-49	-	58877643	58877793	-1.91	CDS	LRIG3
ENSG00000139278	12	75499865	75499865	6.3e-17	+	75499790	75499940	-1.34	three_prime_utr	GLIPR1
ENSG00000139324	12	88195371	88195371	0	+	88194892	88195850	-1.45	CDS	TMTC3
ENSG00000139433	12	110000000	110000000	2e-12	-	110000000	110000000	2.68	three_prime_utr	GLTP
ENSG00000139436	12	110000000	110000000	1e-100	-	110000000	110000000	2.12	three_prime_utr	GIT2
ENSG00000139437	12	110000000	110000000	1e-103	+	110000000	110000000	2.1	exon	TCHP
ENSG00000139514	13	29514078	29514078	0	-	29513599	29514557	-2.31	three_prime_utr	SLC7A1
ENSG00000139517	13	27581534	27581534	3.2e-54	-	27581384	27581684	-2.4	CDS	LNX2
ENSG00000139531	12	56004632	56004632	0	+	56004152	56005113	-2.2	CDS	SUOX
ENSG00000139629	12	51352101	51352101	3.2e-24	-	51351966	51352236	-2.83	three_prime_utr	GALNT6
ENSG00000139629	12	51379553	51379553	7.9e-75	-	51379373	51379734	-2.26	CDS	GALNT6
ENSG00000139697	12	123000000	123000000	2e-07	-	123000000	123000000	-1.95	three_prime_utr	SBNO1
ENSG00000139718	12	122000000	122000000	0.00023	+	122000000	122000000	-3.13	three_prime_utr	SETD1B
ENSG00000139946	14	56296952	56296952	0	+	56296653	56297252	-2.43	CDS	PELI2
ENSG00000139990	14	69054069	69054069	0	-	69053425	69054714	1.34	CDS	DCAF5
ENSG00000140090	14	92494456	92494456	6.3e-15	+	92494321	92494592	-3.72	three_prime_utr	SLC24A4
ENSG00000140264	15	43800016	43800016	9.1e-10	+	43799911	43800122	2.22	five_prime_utr	SERF2
ENSG00000140265	15	43366575	43366575	0	-	43366351	43366800	-1.17	CDS	ZSCAN29
ENSG00000140396	8	70113113	70113113	1.3e-41	-	70112933	70113293	4.95	three_prime_utr	NCOA2
ENSG00000140398	15	75349334	75349334	2.5e-13	+	75349139	75349529	-2.12	CDS	NEIL1
ENSG00000140403	15	78280458	78280458	1e-108	+	78280308	78280608	-3.23	stop_codon	DNAJA4
ENSG00000140450	15	97973388	97973388	2e-76	+	97973238	97973539	-2.45	three_prime_utr	ARRDC4
ENSG00000140455	15	63590892	63590892	4e-13	+	63590832	63590953	-1.93	three_prime_utr	USP3
ENSG00000140526	15	89195418	89195418	5e-21	+	89195283	89195554	3.72	CDS	ABHD2
ENSG00000140598	15	82151756	82151756	2e-63	-	82151486	82152026	-1.37	CDS	EFL1
ENSG00000140650	16	8847951	8847951	1.3e-96	+	8847801	8848102	-1.33	exon	PMM2
ENSG00000140682	16	31477765	31477765	8.1e-10	+	31477631	31477900	-3.31	exon	TGFB1I1
ENSG00000140750	16	24920058	24920058	4e-42	-	24919893	24920223	-2.99	exon	ARHGAP17
ENSG00000140750	16	24930967	24930967	3.2e-13	-	24930862	24931073	-2.37	exon	ARHGAP17
ENSG00000140829	16	72112747	72112747	1e-24	+	72112612	72112882	-3.52	three_prime_utr	DHX38
ENSG00000140836	16	72787260	72787260	0	-	72786900	72787621	1.29	CDS	ZFHX3
ENSG00000140836	16	72783034	72783034	1.7e-05	-	72782974	72783095	3.09	three_prime_utr	ZFHX3
ENSG00000140836	16	72795952	72795952	2e-58	-	72795802	72796103	1.53	CDS	ZFHX3
ENSG00000140836	16	72785027	72785027	1.6e-70	-	72784862	72785193	-3.15	three_prime_utr	ZFHX3
ENSG00000140836	16	72959800	72959800	1e-127	-	72959500	72960101	-1.92	CDS	ZFHX3
ENSG00000140836	16	72950747	72950747	7.9e-47	-	72950612	72950882	-3.57	CDS	ZFHX3
ENSG00000140836	16	72794409	72794409	1e-115	-	72794184	72794634	-1.25	CDS	ZFHX3
ENSG00000140853	16	57026398	57026398	1e-124	+	57026023	57026774	-1.12	CDS	NLRC5
ENSG00000140853	16	57025708	57025708	7.6e-07	+	57025573	57025844	1.91	CDS	NLRC5
ENSG00000140937	16	64947568	64947568	0	-	64947104	64948033	-1.12	three_prime_utr	CDH11
ENSG00000140939	16	67175226	67175226	2e-25	+	67175046	67175406	-3.09	three_prime_utr	NOL3
ENSG00000140943	16	84054134	84054134	0	-	84053820	84054449	-1.99	three_prime_utr	MBTPS1
ENSG00000140948	16	87407876	87407876	3.2e-20	-	87407711	87408041	1.6	three_prime_utr	ZCCHC14
ENSG00000140961	16	83966003	83966003	1e-101	+	83965675	83966332	-2.69	CDS	OSGIN1
ENSG00000140992	16	2602394	2602394	1.1e-09	+	2602289	2602500	-2.22	three_prime_utr	PDPK1
ENSG00000140993	16	3300030	3300030	8.3e-08	-	3299910	3300151	3.36	CDS	TIGD7
ENSG00000140995	16	89966695	89966695	0.00026	+	89966620	89966771	5.69	three_prime_utr	DEF8
ENSG00000141052	17	12752886	12752886	3.5e-08	+	12752751	12753021	-4.35	CDS	MYOCD
ENSG00000141068	17	27623650	27623650	0	+	27623380	27623920	-1.24	exon	KSR1
ENSG00000141084	16	67724964	67724964	2.5e-85	-	67724650	67725279	1.13	three_prime_utr	RANBP10
ENSG00000141101	16	69749037	69749037	0.0015	-	69748962	69749112	3.07	CDS	NOB1
ENSG00000141101	16	69742224	69742224	1e-209	-	69741955	69742493	-1.7	three_prime_utr	NOB1
ENSG00000141252	17	514919	514919	2e-52	-	514724	515114	2.61	three_prime_utr	VPS53
ENSG00000141298	17	29631148	29631148	0	-	29630698	29631598	-1.07	CDS	SSH2
ENSG00000141298	17	29632330	29632330	0	-	29631776	29632885	-1.66	CDS	SSH2
ENSG00000141404	18	11884472	11884472	1.3e-67	+	11884277	11884667	-1.51	three_prime_utr	GNAL
ENSG00000141424	18	36126417	36126417	3.2e-67	-	36126282	36126553	1.97	CDS	SLC39A6
ENSG00000141448	18	22172052	22172052	3.4e-08	+	22171947	22172157	-3.52	CDS	GATA6
ENSG00000141458	18	23532101	23532101	1e-304	-	23531951	23532252	-1.37	three_prime_utr	NPC1
ENSG00000141458	18	23586762	23586762	4e-14	-	23586627	23586898	1.23	five_prime_utr	NPC1
ENSG00000141506	17	8888561	8888561	1e-121	-	8888232	8888891	-2.48	CDS	PIK3R5
ENSG00000141519	17	80040127	80040127	7.9e-12	+	80040052	80040203	-2.74	CDS	CCDC40
ENSG00000141526	17	82237335	82237335	2.5e-12	+	82237170	82237500	4.44	CDS	SLC16A3
ENSG00000141580	17	82615766	82615766	1e-131	-	82615602	82615931	-1.28	three_prime_utr	WDR45B
ENSG00000141644	18	50271395	50271395	1.4e-06	-	50271290	50271500	2.56	three_prime_utr	MBD1
ENSG00000141698	17	41825330	41825330	7.9e-28	-	41825180	41825481	-2.48	exon	NT5C3B
ENSG00000141699	17	42581875	42581875	0	-	42581546	42582205	1.24	three_prime_utr	RETREG3
ENSG00000141905	19	3465050	3465050	6.3e-78	+	3464900	3465201	1.09	three_prime_utr	NFIC
ENSG00000141905	19	3381960	3381960	9.98012604599318e-322	+	3381795	3382126	-1.05	CDS	NFIC
ENSG00000141933	19	509227	509227	1e-59	+	508988	509467	-1.74	exon	TPGS1
ENSG00000141965	19	4795172	4795172	2.5e-50	+	4794977	4795368	1.48	three_prime_utr	FEM1A
ENSG00000142102	11	295135	295135	0	+	294642	295629	-1.6	exon	PGGHG
ENSG00000142102	11	291650	291650	2.5e-34	+	291410	291890	-1.09	exon	PGGHG
ENSG00000142156	21	46004796	46004796	0	+	46004572	46005020	-2.54	three_prime_utr	COL6A1
ENSG00000142186	11	65538419	65538419	0	+	65538134	65538704	-2.65	three_prime_utr	SCYL1
ENSG00000142207	21	32314743	32314743	7.9e-23	-	32314638	32314848	2.49	three_prime_utr	URB1
ENSG00000142444	19	10929630	10929630	0	+	10929304	10929957	-3.07	CDS	TIMM29
ENSG00000142444	19	10929784	10929784	0	+	10929620	10929948	-2.86	three_prime_utr	TIMM29
ENSG00000142556	19	52016327	52016327	1.3e-18	-	52015922	52016732	2.02	CDS	ZNF614
ENSG00000142599	1	8358513	8358513	0	-	8358228	8358798	-1.02	CDS	RERE
ENSG00000142611	1	3434995	3434995	2e-36	+	3434785	3435206	-1.91	three_prime_utr	PRDM16
ENSG00000142611	1	3434082	3434082	0	+	3433707	3434457	-2.93	three_prime_utr	PRDM16
ENSG00000142686	1	35715988	35715988	3.2e-30	-	35715823	35716154	-1.92	CDS	C1orf216
ENSG00000142731	4	128000000	128000000	7.9e-59	+	128000000	128000000	-3.75	CDS	PLK4
ENSG00000142733	1	27355288	27355288	1e-21	-	27355183	27355393	-1.49	three_prime_utr	MAP3K6
ENSG00000142867	1	85267746	85267746	1e-152	-	85267566	85267927	-1.97	CDS	BCL10
ENSG00000142949	1	43603851	43603851	2e-91	+	43603656	43604046	-1.04	CDS	PTPRF
ENSG00000143013	1	87328961	87328961	1e-54	+	87328796	87329126	-2.42	five_prime_utr	LMO4
ENSG00000143061	1	117000000	117000000	1.6e-15	-	117000000	117000000	-3.57	three_prime_utr	IGSF3
ENSG00000143067	1	120000000	120000000	4.6e-07	-	120000000	120000000	-4.17	exon	ZNF697
ENSG00000143079	1	112000000	112000000	1e-106	+	112000000	112000000	-1.24	three_prime_utr	CTTNBP2NL
ENSG00000143110	1	111000000	111000000	4e-51	+	111000000	111000000	-4.5	exon	C1orf162
ENSG00000143126	1	109000000	109000000	0.0032	+	109000000	109000000	-2.14	CDS	CELSR2
ENSG00000143126	1	109000000	109000000	0	+	109000000	109000000	-1.6	CDS	CELSR2
ENSG00000143226	1	162000000	162000000	5e-14	+	162000000	162000000	2.58	three_prime_utr	FCGR2A
ENSG00000143226	1	162000000	162000000	0.00011	+	162000000	162000000	-2.54	three_prime_utr	FCGR2A
ENSG00000143303	1	157000000	157000000	1e-215	+	157000000	157000000	-3.46	five_prime_utr	RRNAD1
ENSG00000143333	1	183000000	183000000	4e-19	-	183000000	183000000	-1.35	three_prime_utr	RGS16
ENSG00000143363	1	151000000	151000000	1e-109	+	151000000	151000000	-2.07	three_prime_utr	PRUNE1
ENSG00000143373	1	151000000	151000000	1e-118	+	151000000	151000000	-1.67	CDS	ZNF687
ENSG00000143379	1	151000000	151000000	0	+	151000000	151000000	-2.6	CDS	SETDB1
ENSG00000143398	1	151000000	151000000	1e-194	+	151000000	151000000	-4.72	three_prime_utr	PIP5K1A
ENSG00000143442	1	151000000	151000000	2e-25	-	151000000	151000000	-3.58	three_prime_utr	POGZ
ENSG00000143442	1	151000000	151000000	9.3e-05	-	151000000	151000000	-3.77	three_prime_utr	POGZ
ENSG00000143458	1	151000000	151000000	5.1e-08	+	151000000	151000000	1.64	CDS	GABPB2
ENSG00000143507	1	222000000	222000000	7.9e-42	-	222000000	222000000	-4.41	three_prime_utr	DUSP10
ENSG00000143515	1	154000000	154000000	0	+	154000000	154000000	-1.37	three_prime_utr	ATP8B2
ENSG00000143554	1	154000000	154000000	1e-98	+	154000000	154000000	-2.22	exon	SLC27A3
ENSG00000143603	1	155000000	155000000	5e-11	-	155000000	155000000	-5.39	three_prime_utr	KCNN3
ENSG00000143641	1	230000000	230000000	0	+	230000000	230000000	-1.09	three_prime_utr	GALNT2
ENSG00000143669	1	236000000	236000000	1e-81	-	236000000	236000000	-1.61	CDS	LYST
ENSG00000143674	1	233000000	233000000	1.3e-13	+	233000000	233000000	-3.6	CDS	MAP3K21
ENSG00000143702	1	243000000	243000000	1.6e-12	-	243000000	243000000	-3.31	CDS	CEP170
ENSG00000143753	1	224000000	224000000	7.9e-35	+	224000000	224000000	-4.72	CDS	DEGS1
ENSG00000143776	1	227000000	227000000	1e-228	-	227000000	227000000	-1.05	five_prime_utr	CDC42BPA
ENSG00000143776	1	227000000	227000000	1e-117	-	227000000	227000000	-4.49	three_prime_utr	CDC42BPA
ENSG00000143801	1	227000000	227000000	1e-138	+	227000000	227000000	1.34	three_prime_utr	PSEN2
ENSG00000143851	1	202000000	202000000	1e-140	-	202000000	202000000	3.61	three_prime_utr	PTPN7
ENSG00000143867	2	19352359	19352359	1e-213	-	19351484	19353235	-1.41	exon	OSR1
ENSG00000143891	2	38734525	38734525	1e-255	+	38734330	38734721	-1.13	three_prime_utr	GALM
ENSG00000143924	2	42330511	42330511	1e-207	+	42330361	42330661	-2.46	three_prime_utr	EML4
ENSG00000143924	2	42329987	42329987	4e-93	+	42329762	42330212	2.2	CDS	EML4
ENSG00000143970	2	25744170	25744170	0	-	25743870	25744470	-1.44	exon	ASXL2
ENSG00000144026	2	95149913	95149913	0	-	95149659	95150168	1.06	exon	ZNF514
ENSG00000144026	2	95149391	95149391	6.3e-23	-	95149181	95149601	-1.7	exon	ZNF514
ENSG00000144029	2	95149298	95149298	1e-22	-	95149163	95149434	-1.88	exon	MRPS5
ENSG00000144120	2	120000000	120000000	1e-141	+	120000000	120000000	3.22	three_prime_utr	TMEM177
ENSG00000144161	2	112000000	112000000	5.5e-05	-	112000000	112000000	2.35	three_prime_utr	ZC3H8
ENSG00000144218	2	99593401	99593401	1.6e-25	-	99593206	99593597	-4.08	CDS	AFF3
ENSG00000144218	2	99594120	99594120	4e-19	-	99593955	99594286	-2.38	CDS	AFF3
ENSG00000144230	2	128000000	128000000	1e-126	+	128000000	128000000	-3.25	CDS	GPR17
ENSG00000144233	2	128000000	128000000	1e-27	-	128000000	128000000	1.8	three_prime_utr	AMMECR1L
ENSG00000144233	2	128000000	128000000	2.5e-51	-	128000000	128000000	-4.62	CDS	AMMECR1L
ENSG00000144233	2	128000000	128000000	0	-	128000000	128000000	-1.99	three_prime_utr	AMMECR1L
ENSG00000144285	2	166000000	166000000	1e-138	-	166000000	166000000	-3.37	three_prime_utr	SCN1A
ENSG00000144320	2	176000000	176000000	5e-20	-	176000000	176000000	-3.52	CDS	LNPK
ENSG00000144357	2	170000000	170000000	0.00066	+	170000000	170000000	-2.92	CDS	UBR3
ENSG00000144369	2	187000000	187000000	0	+	187000000	187000000	-4.09	CDS	FAM171B
ENSG00000144426	2	203000000	203000000	4e-14	+	203000000	203000000	-4.26	CDS	NBEAL1
ENSG00000144426	2	203000000	203000000	1e-20	+	203000000	203000000	-3.41	exon	NBEAL1
ENSG00000144445	2	210000000	210000000	0	-	210000000	210000000	1.24	CDS	KANSL1L
ENSG00000144468	2	227000000	227000000	6.5e-06	+	227000000	227000000	-5.19	three_prime_utr	RHBDD1
ENSG00000144476	2	237000000	237000000	2.5e-19	+	237000000	237000000	-2.98	three_prime_utr	ACKR3
ENSG00000144567	2	219000000	219000000	0	+	219000000	219000000	-2.2	exon	RETREG2
ENSG00000144580	2	219000000	219000000	1e-24	+	219000000	219000000	-1.88	three_prime_utr	CNOT9
ENSG00000144642	3	30004457	30004457	0	+	30004157	30004758	2.1	three_prime_utr	RBMS3
ENSG00000144659	3	39397007	39397007	1.7e-10	+	39396902	39397112	-2.91	three_prime_utr	SLC25A38
ENSG00000144674	3	37324641	37324641	3.2e-53	+	37324461	37324822	-1.78	CDS	GOLGA4
ENSG00000144674	3	37282044	37282044	2.3e-06	+	37281969	37282120	1.44	CDS	GOLGA4
ENSG00000144724	3	62293326	62293326	0.00015	+	62293236	62293416	-2.87	three_prime_utr	PTPRG
ENSG00000144724	3	62203532	62203532	0	+	62203232	62203832	-1.19	CDS	PTPRG
ENSG00000144736	3	72750699	72750699	3.2e-50	-	72750564	72750834	-3.55	exon	SHQ1
ENSG00000144741	3	66380455	66380455	7.9e-82	+	66380245	66380666	-2.87	three_prime_utr	SLC25A26
ENSG00000144749	3	66380485	66380485	1e-87	-	66380262	66380709	-2.91	CDS	LRIG1
ENSG00000144791	3	45595765	45595765	2e-35	+	45595570	45595961	-2.31	CDS	LIMD1
ENSG00000144791	3	45595061	45595061	0	+	45594611	45595511	-1.33	CDS	LIMD1
ENSG00000144791	3	45678728	45678728	4.1e-07	+	45678638	45678819	-2.79	three_prime_utr	LIMD1
ENSG00000144815	3	102000000	102000000	1e-190	+	102000000	102000000	-5.05	exon	NXPE3
ENSG00000144815	3	102000000	102000000	5e-86	+	102000000	102000000	-3.56	CDS	NXPE3
ENSG00000144909	3	126000000	126000000	1.3e-13	-	126000000	126000000	2.55	five_prime_utr	OSBPL11
ENSG00000144959	3	173000000	173000000	0	-	173000000	173000000	-1.41	CDS	NCEH1
ENSG00000145014	3	195000000	195000000	1e-191	-	195000000	195000000	-1.19	three_prime_utr	TMEM44
ENSG00000145113	3	196000000	196000000	2.8e-05	-	196000000	196000000	4.83	CDS	MUC4
ENSG00000145217	4	991554	991554	1e-121	-	989698	993410	-3.36	CDS	SLC26A1
ENSG00000145217	4	987805	987805	0.00019	-	987671	987940	4.47	three_prime_utr	SLC26A1
ENSG00000145365	4	112000000	112000000	1e-237	-	112000000	112000000	1.52	CDS	TIFA
ENSG00000145365	4	112000000	112000000	1e-138	-	112000000	112000000	-2.64	three_prime_utr	TIFA
ENSG00000145390	4	119000000	119000000	5e-64	+	119000000	119000000	-1.32	CDS	USP53
ENSG00000145431	4	157000000	157000000	0	-	157000000	157000000	-1.03	three_prime_utr	PDGFC
ENSG00000145431	4	157000000	157000000	1.3e-90	-	157000000	157000000	-2.07	five_prime_utr	PDGFC
ENSG00000145506	5	1038309	1038309	0	+	1037676	1038943	-2.12	CDS	NKD2
ENSG00000145555	5	16666407	16666407	2e-91	-	16666197	16666618	2.31	three_prime_utr	MYO10
ENSG00000145623	5	38933123	38933123	1e-214	+	38932959	38933288	-1.07	CDS	OSMR
ENSG00000145632	5	58459989	58459989	3.2e-11	-	58459899	58460080	-2.41	five_prime_utr	PLK2
ENSG00000145715	5	87268724	87268724	2e-38	+	87268515	87268934	-1.5	CDS	RASA1
ENSG00000145779	5	119000000	119000000	0	+	119000000	119000000	1.22	three_prime_utr	TNFAIP8
ENSG00000145901	5	151000000	151000000	6.3e-52	-	151000000	151000000	-1.57	three_prime_utr	TNIP1
ENSG00000145911	5	178000000	178000000	7.9e-34	+	178000000	178000000	-4.44	CDS	N4BP3
ENSG00000145916	5	178000000	178000000	2.5e-24	+	178000000	178000000	-1.61	exon	RMND5B
ENSG00000145982	6	5368999	5368999	4e-96	+	5368820	5369178	-2.07	CDS	FARS2
ENSG00000145990	6	13487152	13487152	1e-277	-	13486643	13487662	-1.34	five_prime_utr	GFOD1
ENSG00000146197	6	35249491	35249491	1.3e-14	+	35249371	35249611	5.5	three_prime_utr	SCUBE3
ENSG00000146223	6	42886918	42886918	0	+	42886394	42887442	-1.27	three_prime_utr	RPL7L1
ENSG00000146233	6	46652680	46652680	5e-18	-	46652530	46652830	-5	five_prime_utr	CYP39A1
ENSG00000146242	6	82365956	82365956	0	+	82365388	82366525	1.03	CDS	TPBG
ENSG00000146278	6	89080915	89080915	6e-05	+	89080840	89080990	-1.73	CDS	PNRC1
ENSG00000146411	6	134000000	134000000	3e-06	-	134000000	134000000	-5.15	CDS	SLC2A12
ENSG00000146414	6	146000000	146000000	7.9e-18	-	146000000	146000000	-3.21	three_prime_utr	SHPRH
ENSG00000146457	6	160000000	160000000	1e-197	+	160000000	160000000	1.07	CDS	WTAP
ENSG00000146535	7	2728786	2728786	2.5e-61	-	2728651	2728922	2.66	three_prime_utr	GNA12
ENSG00000146535	7	2731081	2731081	0	-	2730601	2731561	-1.03	three_prime_utr	GNA12
ENSG00000146587	7	5064148	5064148	4e-59	+	5063968	5064329	-1.55	CDS	RBAK
ENSG00000146674	7	45913766	45913766	0	-	45913319	45914214	1.49	three_prime_utr	IGFBP3
ENSG00000146834	7	100000000	100000000	0.023	+	100000000	100000000	-5.04	three_prime_utr	MEPCE
ENSG00000146834	7	100000000	100000000	1.6e-41	+	100000000	100000000	-1.88	CDS	MEPCE
ENSG00000146859	7	135000000	135000000	0	+	135000000	135000000	-1.82	three_prime_utr	TMEM140
ENSG00000146872	17	62612799	62612799	1e-152	+	62612514	62613084	-3.51	three_prime_utr	TLK2
ENSG00000146872	17	62612793	62612793	1e-144	+	62612523	62613064	-3.55	three_prime_utr	TLK2
ENSG00000146904	7	143000000	143000000	2.5e-12	-	143000000	143000000	-1.34	CDS	EPHA1
ENSG00000146909	7	157000000	157000000	1e-13	+	157000000	157000000	-1.61	CDS	NOM1
ENSG00000146966	7	141000000	141000000	0	-	141000000	141000000	-3.03	CDS	DENND2A
ENSG00000147027	X	34629969	34629969	2.5e-48	-	34629626	34630312	-2.93	three_prime_utr	TMEM47
ENSG00000147119	X	46598288	46598288	3.2e-18	+	46598169	46598408	-8.39	three_prime_utr	CHST7
ENSG00000147121	X	46474328	46474328	2.6e-06	+	46474223	46474433	-2.85	three_prime_utr	KRBOX4
ENSG00000147138	X	79171555	79171555	0.00087	+	79171450	79171660	3.76	CDS	GPR174
ENSG00000147257	X	134000000	134000000	0	-	134000000	134000000	-1.32	CDS	GPC3
ENSG00000147274	X	137000000	137000000	6.3e-78	-	137000000	137000000	-1.89	three_prime_utr	RBMX
ENSG00000147408	8	19404863	19404863	1e-290	-	19404668	19405058	-2.06	three_prime_utr	CSGALNACT1
ENSG00000147408	8	19505510	19505510	2.5e-46	-	19505226	19505795	-2.16	CDS	CSGALNACT1
ENSG00000147439	8	22621314	22621314	4e-22	-	22621134	22621494	-3.42	exon	BIN3
ENSG00000147443	8	21909455	21909455	1e-122	-	21909171	21909739	-3.51	CDS	DOK2
ENSG00000147642	8	110000000	110000000	1.6e-75	-	110000000	110000000	2.15	CDS	SYBU
ENSG00000147679	8	117000000	117000000	0	+	117000000	117000000	-2.13	CDS	UTP23
ENSG00000147789	8	145000000	145000000	2.5e-19	+	145000000	145000000	1.35	exon	ZNF7
ENSG00000147799	8	145000000	145000000	0.0014	-	145000000	145000000	-5.21	three_prime_utr	ARHGAP39
ENSG00000147852	9	2655204	2655204	4e-36	+	2654994	2655414	-3.88	three_prime_utr	VLDLR
ENSG00000147872	9	19116369	19116369	2e-49	-	19116234	19116504	-1.44	CDS	PLIN2
ENSG00000147905	9	37357851	37357851	2.6e-06	+	37357761	37357941	-4.81	three_prime_utr	ZCCHC7
ENSG00000147955	9	34635626	34635626	1.6e-35	-	34635492	34635760	-4.89	exon	SIGMAR1
ENSG00000148053	9	84670785	84670785	6.3e-13	+	84670650	84670921	-4.43	CDS	NTRK2
ENSG00000148143	9	107000000	107000000	4e-20	+	107000000	107000000	-1.94	CDS	ZNF462
ENSG00000148248	9	133000000	133000000	0	-	133000000	133000000	-3.8	three_prime_utr	SURF4
ENSG00000148296	9	133000000	133000000	0	-	133000000	133000000	-2.2	three_prime_utr	SURF6
ENSG00000148300	9	133000000	133000000	2e-72	-	133000000	133000000	-1.21	CDS	REXO4
ENSG00000148308	9	133000000	133000000	5e-14	+	133000000	133000000	-1.5	stop_codon	GTF3C5
ENSG00000148331	9	130000000	130000000	1e-118	-	130000000	130000000	-1.02	three_prime_utr	ASB6
ENSG00000148331	9	130000000	130000000	1e-175	-	130000000	130000000	-2.93	three_prime_utr	ASB6
ENSG00000148339	9	128000000	128000000	6.3e-15	+	128000000	128000000	2	three_prime_utr	SLC25A25
ENSG00000148344	9	130000000	130000000	1e-104	-	130000000	130000000	1.73	exon	PTGES
ENSG00000148358	9	130000000	130000000	0	+	130000000	130000000	-1.67	three_prime_utr	GPR107
ENSG00000148358	9	130000000	130000000	2.5e-29	+	130000000	130000000	-1.52	three_prime_utr	GPR107
ENSG00000148384	9	136000000	136000000	1e-25	-	136000000	136000000	-2.99	exon	INPP5E
ENSG00000148384	9	136000000	136000000	2.5e-25	-	136000000	136000000	-3.09	exon	INPP5E
ENSG00000148396	9	136000000	136000000	1e-118	-	136000000	136000000	-1.01	CDS	SEC16A
ENSG00000148396	9	136000000	136000000	7.9e-17	-	136000000	136000000	-5.23	three_prime_utr	SEC16A
ENSG00000148450	10	23121447	23121447	1e-174	+	23121001	23121894	-4.03	three_prime_utr	MSRB2
ENSG00000148468	10	15212975	15212975	1e-172	-	15212481	15213470	1.37	CDS	FAM171A1
ENSG00000148516	10	31521698	31521698	1e-307	+	31521518	31521878	-1.33	CDS	ZEB1
ENSG00000148660	10	73814000	73814000	0	-	73813730	73814271	-1.46	three_prime_utr	CAMK2G
ENSG00000148719	10	72335608	72335608	3.2e-15	-	72335369	72335848	-1.55	three_prime_utr	DNAJB12
ENSG00000148719	10	72333517	72333517	0.0013	-	72333427	72333607	5.1	three_prime_utr	DNAJB12
ENSG00000148737	10	113000000	113000000	5.6e-07	+	113000000	113000000	1.65	three_prime_utr	TCF7L2
ENSG00000148773	10	128000000	128000000	1.6e-22	-	128000000	128000000	2.46	CDS	MKI67
ENSG00000148840	10	102000000	102000000	9.99999999999997e-311	+	102000000	102000000	-3.69	CDS	PPRC1
ENSG00000148843	10	103000000	103000000	1e-208	+	103000000	103000000	-1.76	CDS	PDCD11
ENSG00000148948	11	40292903	40292903	5e-16	-	40292753	40293053	3.71	five_prime_utr	LRRC4C
ENSG00000149016	11	62575789	62575789	2.2e-05	-	62575640	62575939	2.89	CDS	TUT1
ENSG00000149016	11	62575283	62575283	1.6e-11	-	62575074	62575492	1.19	CDS	TUT1
ENSG00000149091	11	46379913	46379913	1e-104	+	46379542	46380284	1.41	exon	DGKZ
ENSG00000149289	11	110000000	110000000	1e-139	+	110000000	110000000	-1.31	CDS	ZC3H12C
ENSG00000149418	11	130000000	130000000	0	+	130000000	130000000	-2.06	CDS	ST14
ENSG00000149532	11	61403253	61403253	0	-	61403028	61403478	-1.5	three_prime_utr	CPSF7
ENSG00000149639	20	36794207	36794207	1.6e-38	-	36793937	36794477	2.07	CDS	SOGA1
ENSG00000149639	20	36815739	36815739	5e-86	-	36815274	36816204	-2.27	CDS	SOGA1
ENSG00000149639	20	36785754	36785754	7.9e-12	-	36785619	36785889	-1.37	three_prime_utr	SOGA1
ENSG00000149658	20	63195621	63195621	1.6e-07	-	63195517	63195726	-3.09	three_prime_utr	YTHDF1
ENSG00000149679	20	62389376	62389376	4e-18	-	62389138	62389615	3.43	three_prime_utr	CABLES2
ENSG00000149809	11	65116189	65116189	5e-43	+	65115994	65116384	-3	exon	TM7SF2
ENSG00000149823	11	65111500	65111500	3.2e-14	+	65111380	65111621	2.41	CDS	VPS51
ENSG00000149823	11	65108615	65108615	4.5e-08	+	65108495	65108735	-2.24	CDS	VPS51
ENSG00000149930	16	29986698	29986698	1e-106	+	29986533	29986864	-1.52	CDS	TAOK2
ENSG00000150455	11	126000000	126000000	0	+	126000000	126000000	1.19	three_prime_utr	TIRAP
ENSG00000150551	2	133000000	133000000	5e-13	-	133000000	133000000	-2.41	three_prime_utr	LYPD1
ENSG00000150556	2	149000000	149000000	6.3e-13	+	149000000	149000000	3.99	exon	LYPD6B
ENSG00000150594	10	111000000	111000000	2.3e-05	+	111000000	111000000	4.26	five_prime_utr	ADRA2A
ENSG00000150636	18	68837015	68837015	1e-289	+	68836790	68837240	-2.26	CDS	CCDC102B
ENSG00000150893	13	38691416	38691416	6.3e-27	+	38691146	38691687	1.75	CDS	FREM2
ENSG00000150893	13	38689287	38689287	1e-28	+	38689077	38689498	-6.26	CDS	FREM2
ENSG00000150907	13	40666102	40666102	2e-13	-	40665907	40666297	-2.47	CDS	FOXO1
ENSG00000151117	11	18702021	18702021	1e-203	+	18701677	18702365	-2.33	three_prime_utr	TMEM86A
ENSG00000151148	12	110000000	110000000	1.3e-85	+	110000000	110000000	-1.59	CDS	UBE3B
ENSG00000151150	10	60029491	60029491	1.6e-54	-	60029356	60029627	2.74	three_prime_utr	ANK3
ENSG00000151150	10	60055813	60055813	1e-08	-	60055693	60055934	-2.41	CDS	ANK3
ENSG00000151151	10	58196407	58196407	0	-	58196122	58196692	-1.37	exon	IPMK
ENSG00000151233	12	42084273	42084273	3.2e-14	-	42084153	42084394	-1.46	three_prime_utr	GXYLT1
ENSG00000151240	10	277243	277243	1e-102	-	276973	277513	2.65	three_prime_utr	DIP2C
ENSG00000151303	10	87008912	87008912	7.9e-19	+	87008762	87009063	-5.29	exon	AL136982.1
ENSG00000151320	14	32545352	32545352	2.3e-07	+	32545277	32545427	-3.98	CDS	AKAP6
ENSG00000151458	4	125000000	125000000	4e-25	-	125000000	125000000	-3.67	five_prime_utr	ANKRD50
ENSG00000151458	4	125000000	125000000	1e-236	-	125000000	125000000	-2.03	CDS	ANKRD50
ENSG00000151461	10	11921010	11921010	1e-206	-	11920740	11921281	-2.17	three_prime_utr	UPF2
ENSG00000151498	11	134000000	134000000	1e-136	+	134000000	134000000	4.4	exon	ACAD8
ENSG00000151502	11	134000000	134000000	4.7e-06	+	134000000	134000000	-3.14	three_prime_utr	VPS26B
ENSG00000151553	10	115000000	115000000	2e-43	+	115000000	115000000	-2.1	three_prime_utr	FAM160B1
ENSG00000151576	3	114000000	114000000	1e-185	+	114000000	114000000	1.62	three_prime_utr	QTRT2
ENSG00000151623	4	148000000	148000000	1e-221	-	148000000	148000000	-2	three_prime_utr	NR3C2
ENSG00000151689	2	190000000	190000000	1e-107	+	190000000	190000000	-2.82	CDS	INPP1
ENSG00000151690	2	190000000	190000000	0.00025	+	190000000	190000000	-2.2	CDS	MFSD6
ENSG00000151718	4	183000000	183000000	3.2e-49	+	183000000	183000000	-1.13	CDS	WWC2
ENSG00000151746	12	32107389	32107389	1.5e-08	+	32107284	32107495	-1.75	CDS	BICD1
ENSG00000151748	14	50665297	50665297	1.7e-10	-	50665207	50665388	-1.46	CDS	SAV1
ENSG00000151835	13	23330654	23330654	1e-13	-	23330474	23330835	-4.63	CDS	SACS
ENSG00000151835	13	23330085	23330085	3.2e-17	-	23329815	23330355	-4.79	exon	SACS
ENSG00000151893	10	119000000	119000000	3.4e-06	-	119000000	119000000	-1.93	CDS	CACUL1
ENSG00000151893	10	119000000	119000000	1.7e-10	-	119000000	119000000	-1.79	five_prime_utr	CACUL1
ENSG00000151914	6	56555597	56555597	0	-	56555402	56555792	-2.6	CDS	DST
ENSG00000151914	6	56609170	56609170	1.6e-63	-	56609035	56609306	-1.89	CDS	DST
ENSG00000151914	6	56606441	56606441	0	-	56606276	56606607	1.23	CDS	DST
ENSG00000152104	1	214000000	214000000	3.2e-22	-	214000000	214000000	-2.52	CDS	PTPN14
ENSG00000152137	12	119000000	119000000	2.5e-09	+	119000000	119000000	2.02	CDS	HSPB8
ENSG00000152193	13	78616069	78616069	1.3e-24	-	78615934	78616204	-3.69	CDS	RNF219
ENSG00000152223	18	45955015	45955015	1e-109	-	45954805	45955226	-1.29	CDS	EPG5
ENSG00000152242	18	46216520	46216520	1e-113	+	46216206	46216835	-2.59	CDS	C18orf25
ENSG00000152270	11	14644246	14644246	3.2e-76	+	14643752	14644741	-1.23	CDS	PDE3B
ENSG00000152291	2	85322650	85322650	7.9e-38	-	85322530	85322770	-2.25	three_prime_utr	TGOLN2
ENSG00000152402	11	107000000	107000000	2.5e-35	-	107000000	107000000	-3.66	CDS	GUCY1A2
ENSG00000152409	5	79236428	79236428	0.0001	+	79236368	79236488	2.9	five_prime_utr	JMY
ENSG00000152464	10	15103474	15103474	8.1e-05	+	15103399	15103549	-3.47	CDS	RPP38
ENSG00000152484	13	27069186	27069186	2.5e-13	-	27069066	27069306	-5.38	three_prime_utr	USP12
ENSG00000152520	13	28293732	28293732	1e-103	+	28293477	28293987	2.61	three_prime_utr	PAN3
ENSG00000152601	3	152000000	152000000	1.6e-32	+	152000000	152000000	-3.42	five_prime_utr	MBNL1
ENSG00000152620	5	36195018	36195018	6.3e-54	-	36194838	36195199	-1.95	three_prime_utr	NADK2
ENSG00000152767	13	98395482	98395482	1.6e-70	+	98395272	98395693	1.1	exon	FARP1
ENSG00000152778	10	89418245	89418245	1e-128	+	89417885	89418605	-1.14	CDS	IFIT5
ENSG00000152778	10	89414690	89414690	1.3e-07	+	89414585	89414796	2.27	five_prime_utr	IFIT5
ENSG00000152778	10	89417511	89417511	1e-146	+	89417256	89417766	-1.23	CDS	IFIT5
ENSG00000152785	4	81053663	81053663	6.3e-30	+	81053499	81053828	1.88	three_prime_utr	BMP3
ENSG00000152926	7	64978932	64978932	0	-	64978363	64979502	1.52	CDS	ZNF117
ENSG00000152926	7	64977060	64977060	0	-	64976686	64977435	-1.28	exon	ZNF117
ENSG00000152942	5	69414187	69414187	2e-94	+	69414052	69414322	-2.53	CDS	RAD17
ENSG00000152990	4	22388161	22388161	1e-215	-	22387547	22388775	1.91	CDS	ADGRA3
ENSG00000153048	16	8855159	8855159	1e-207	-	8855039	8855280	-2.68	three_prime_utr	CARHSP1
ENSG00000153071	5	39376901	39376901	6.3e-63	-	39376751	39377051	-3.3	CDS	DAB2
ENSG00000153071	5	39372527	39372527	7.9e-39	-	39372302	39372752	2.19	three_prime_utr	DAB2
ENSG00000153094	2	111000000	111000000	2e-13	+	111000000	111000000	-3.76	five_prime_utr	BCL2L11
ENSG00000153179	12	64694929	64694929	1e-46	+	64694809	64695050	-2.46	three_prime_utr	RASSF3
ENSG00000153201	2	109000000	109000000	4e-14	+	109000000	109000000	-2.3	CDS	RANBP2
ENSG00000153201	2	109000000	109000000	4e-50	+	109000000	109000000	-2.68	CDS	RANBP2
ENSG00000153201	2	109000000	109000000	1.3e-28	+	109000000	109000000	-2.85	CDS	RANBP2
ENSG00000153207	1	247000000	247000000	1e-176	-	247000000	247000000	1.62	CDS	AHCTF1
ENSG00000153207	1	247000000	247000000	0.00065	-	247000000	247000000	-3.15	CDS	AHCTF1
ENSG00000153234	2	156000000	156000000	0	-	156000000	156000000	1.38	CDS	NR4A2
ENSG00000153339	18	31830713	31830713	9.8e-05	-	31830608	31830818	5.25	three_prime_utr	TRAPPC8
ENSG00000153395	5	1463610	1463610	0	-	1463445	1463775	-3	three_prime_utr	LPCAT1
ENSG00000153395	5	1456988	1456988	1e-180	-	1456778	1457198	4.14	three_prime_utr	LPCAT1
ENSG00000153395	5	1461890	1461890	0	-	1461590	1462190	-1.49	three_prime_utr	LPCAT1
ENSG00000153404	5	182646	182646	7.9e-21	+	182451	182841	-2.87	three_prime_utr	PLEKHG4B
ENSG00000153404	5	184488	184488	2.2e-05	+	184398	184579	-6.52	three_prime_utr	PLEKHG4B
ENSG00000153443	16	4609570	4609570	0	-	4609211	4609930	2.05	three_prime_utr	UBALD1
ENSG00000153531	13	113000000	113000000	1e-132	-	113000000	113000000	6.71	three_prime_utr	ADPRHL1
ENSG00000153531	13	113000000	113000000	1e-176	-	113000000	113000000	7.25	CDS	ADPRHL1
ENSG00000153561	2	86773485	86773485	5e-12	+	86773365	86773606	-2.82	three_prime_utr	RMND5A
ENSG00000153707	9	8315383	8315383	1.6e-11	-	8315263	8315503	-4.43	three_prime_utr	PTPRD
ENSG00000153885	19	33813198	33813198	1e-127	+	33812793	33813604	2.79	three_prime_utr	KCTD15
ENSG00000153885	19	33815597	33815597	0.00058	+	33815522	33815673	5.49	three_prime_utr	KCTD15
ENSG00000153902	19	35134979	35134979	1.3e-37	-	35134815	35135144	2.99	five_prime_utr	LGI4
ENSG00000153922	5	98856413	98856413	0	-	98856173	98856654	2.46	CDS	CHD1
ENSG00000153976	17	13601568	13601568	3.2e-12	-	13601239	13601897	-3.07	five_prime_utr	HS3ST3A1
ENSG00000154001	14	63375845	63375845	1e-144	-	63375665	63376025	2.03	three_prime_utr	PPP2R5E
ENSG00000154016	17	19021688	19021688	7.9e-38	-	19021329	19022047	1.73	three_prime_utr	GRAP
ENSG00000154025	17	19021684	19021684	7.9e-38	+	19021340	19022028	1.67	three_prime_utr	SLC5A10
ENSG00000154080	18	26916579	26916579	3.2e-92	-	26916265	26916894	-1.87	CDS	CHST9
ENSG00000154096	11	119000000	119000000	1.6e-39	-	119000000	119000000	-4.11	three_prime_utr	THY1
ENSG00000154099	16	84165896	84165896	2e-32	+	84165806	84165986	-3.22	exon	DNAAF1
ENSG00000154122	5	14713614	14713614	1e-277	-	14710430	14716799	-1.65	CDS	ANKH
ENSG00000154127	11	123000000	123000000	6.3e-21	+	123000000	123000000	2.79	three_prime_utr	UBASH3B
ENSG00000154305	1	223000000	223000000	1e-117	+	223000000	223000000	2.72	CDS	MIA3
ENSG00000154319	8	11444798	11444798	3.2e-23	-	11444278	11445318	-2.82	five_prime_utr	FAM167A
ENSG00000154319	8	11444159	11444159	0.0032	-	11444099	11444220	3.09	CDS	FAM167A
ENSG00000154358	1	228000000	228000000	2e-13	+	228000000	228000000	2.51	CDS	OBSCN
ENSG00000154380	1	225000000	225000000	7.9e-75	-	225000000	225000000	-1.92	three_prime_utr	ENAH
[truncated: 2,042 more rows]
